# Supplementary material for: (Z)-N-[5-Bromo-2-(4-methyl­anilino)-3H-indol-3-yl­idene]-4-methyl­aniline oxide
Source: Acta Crystallogr Sect E Struct Rep Online. 2011 Jan 12;67(Pt 2):o350. doi: 10.1107/S1600536811000833 (PMC3051780; doi:10.1107/S1600536811000833)
Supplement: Supplementary file 1 [file e-67-0o350-sup1.cif]

##############################################################################
###                                                                        ###
###        Electronic paper (Acta Crystallographica Section E)             ###
###                                                                        ###
##############################################################################
#                                                                            #
# This CIF contains the data in a paper accepted for publication in Acta     #
# Crystallographica Section E. It conforms to the requirements of Notes      #
# for Authors for Section E, and has been peer reviewed under the auspices   #
# of the IUCr Commission on Journals.                                        #
#                                                                            #
# Full details of the Crystallographic Information File format               #
# are given in the paper "The Crystallographic Information File (CIF):       #
# a New Standard Archive File for Crystallography" by S. R. Hall, F. H.      #
# Allen and I. D. Brown [Acta Cryst. (1991), A47, 655-685].                  #
#                                                                            #
# The current version of the core CIF dictionary is obtainable from          #
# ftp://ftp.iucr.org/pub/cif_core.dic. The current version number is 2.4.    #
#                                                                            #
# Software is freely available for graphical display of the structure(s) in  #
# this CIF.  For information consult the CIF home page http://www.iucr.org/  #
# cif/home.html                                                              #
#                                                                            #
# This file may be used for bona fide research purposes within the           #
# scientific community so long as proper attribution is given to the journal # 
# article from which it was obtained.                                        #
#                                                                            #
##############################################################################
                                             
data_global
_audit_creation_method     'WinGX routine CIF_UPDATE'
_audit_conform_dict_name     cif_core.dic
_audit_conform_dict_version     2.4
_journal_data_validation_number     ?
_journal_date_recd_electronic     2011-01-05
_journal_date_accepted     2011-01-06
_journal_name_full     'Acta Crystallographica, Section E'
_journal_year     2011
_journal_volume     67
_journal_issue      2
_journal_page_first     o350
_journal_page_last     o350
_journal_paper_category     QO
_journal_coeditor_code     BT5458
_publ_contact_author_name     'Mehrdad, Morteza'
_publ_contact_author_address
; Department of Environmental pollution
   Environmental Sciences Research Institute
   Shahid Beheshti University, G.C.
   Evin
   Tehran 1983963113
   Iran
;
_publ_contact_author_email     'm_mehrdad4@yahoo.com'
_publ_contact_author_fax     '0098 021 29903105'
_publ_contact_author_phone     '0098 021 29903105'
_publ_section_title
;\
(<i>Z</i>)-<i>N</i>-[5-Bromo-2-(4-methylanilino)-3<i>H</i>-indol-3-ylidene]-4-\
methylaniline oxide
;
loop_
    _publ_author_name
    _publ_author_address
    'Asgri, Davood'
;
Departement of Chemistry
Shahid Beheshti University, G. C.,
Evin
Tehran 1983963113
Iran
;
    'Ghanbari, Mohammad'
;
Departement of Chemistry
Shahid Beheshti University, G. C.,
Evin
Tehran 1983963113
Iran
;
    'Mehrdad, Morteza'
;
Department of Environmental Pollution
Environmental Sciences Research Institute
Shahid Beheshti University, G.C.
Evin
Tehran 1983963113
Iran
;
    'Jadidi, Khosrow'
;
Departement of Chemistry
Shahid Beheshti University, G. C.,
Evin
Tehran 1983963113
Iran
;
    'Khavasi, Hamid Reza'
;
Departement of Chemistry
Shahid Beheshti University, G. C.,
Evin
Tehran 1983963113
Iran
;
data_I
_audit_creation_method     'WinGX routine CIF_UPDATE'
_chemical_name_systematic
;
(<i>Z</i>)-<i>N</i>-[5-Bromo-2-(4-methylanilino)-3<i>H</i>-indol-3-
ylidene]-4-methylaniline oxide
;
_chemical_formula_moiety     'C22 H18 Br N3 O'
_chemical_formula_sum     'C22 H18 Br N3 O'
_chemical_formula_iupac     'C22 H18 Br N3 O'
_chemical_formula_weight     420.29
_symmetry_cell_setting     triclinic
_symmetry_space_group_name_H-M     'P -1'
_symmetry_space_group_name_Hall     '-P 1'
loop_
    _symmetry_equiv_pos_as_xyz
    x,y,z
    -x,-y,-z
_cell_length_a     7.8676(4)
_cell_length_b     8.9748(4)
_cell_length_c     14.1353(7)
_cell_angle_alpha     83.090(4)
_cell_angle_beta     74.363(4)
_cell_angle_gamma     69.776(4)
_cell_volume     901.49(8)
_cell_formula_units_Z     2
_cell_measurement_reflns_used     9841
_cell_measurement_theta_min     2.42
_cell_measurement_theta_max     29.13
_cell_measurement_temperature     298(2)
_exptl_crystal_description     Prism
_exptl_crystal_colour     Red
_exptl_crystal_size_max     0.3
_exptl_crystal_size_mid     0.16
_exptl_crystal_size_min     0.11
_exptl_crystal_density_diffrn     1.548
_exptl_crystal_density_method     'not measured'
_exptl_crystal_F_000     428
_exptl_absorpt_coefficient_mu     2.297
_exptl_absorpt_correction_type     numerical
_exptl_absorpt_process_details
;
[shape of crystal determined optically (<i>X-RED</i> and <i>X-SHAPE</i>; Stoe &
Cie, 2005)
;
_exptl_absorpt_correction_T_min     0.681
_exptl_absorpt_correction_T_max     0.805
_exptl_special_details
;
;
_diffrn_ambient_temperature     298(2)
_diffrn_radiation_type     MoK\a
_diffrn_radiation_wavelength     0.71073
_diffrn_radiation_monochromator     graphite
_diffrn_measurement_device_type     'Stoe IPDS IIT'
_diffrn_measurement_method     'rotation method'
_diffrn_detector_area_resol_mean     '0.15 mm'
_diffrn_reflns_number     9841
_diffrn_reflns_av_R_equivalents     0.0487
_diffrn_reflns_theta_min     2.42
_diffrn_reflns_theta_max     29.13
_diffrn_reflns_theta_full     29.13
_diffrn_measured_fraction_theta_max     0.994
_diffrn_measured_fraction_theta_full     0.994
_diffrn_reflns_limit_h_min     -10
_diffrn_reflns_limit_h_max     10
_diffrn_reflns_limit_k_min     -12
_diffrn_reflns_limit_k_max     12
_diffrn_reflns_limit_l_min     -19
_diffrn_reflns_limit_l_max     14
_diffrn_standards_number     0
_refine_special_details
;
Refinement of <i>F</i>^2^ against ALL reflections. The weighted <i>R</i>-factor
<i>wR</i> and goodness of fit <i>S</i> are based on <i>F</i>^2^, conventional
<i>R</i>-factors <i>R</i> are based on <i>F</i>, with <i>F</i> set to zero for
negative <i>F</i>^2^. The threshold expression of <i>F</i>^2^ >
\s(<i>F</i>^2^) is used only for calculating <i>R</i>-factors(gt) <i>etc</i>.
and is not relevant to the choice of reflections for refinement.
<i>R</i>-factors based on <i>F</i>^2^ are statistically about twice as large
as those based on <i>F</i>, and <i>R</i>- factors based on ALL data will be
even larger.
;
_reflns_number_total     4839
_reflns_number_gt     4382
_reflns_threshold_expression     I>2\s(I)
_refine_ls_structure_factor_coef     Fsqd
_refine_ls_matrix_type     full
_refine_ls_R_factor_all     0.0518
_refine_ls_R_factor_gt     0.0451
_refine_ls_wR_factor_ref     0.1186
_refine_ls_goodness_of_fit_ref     1.096
_refine_ls_restrained_S_all     1.096
_refine_ls_number_reflns     4839
_refine_ls_number_parameters     244
_refine_ls_number_restraints     0
_refine_ls_hydrogen_treatment     constr
_refine_ls_weighting_scheme     calc
_refine_ls_weighting_details
         'calc w=1/[\s^2^(Fo^2^)+(0.0603P)^2^+1.2665P] where P=(Fo^2^+2Fc^2^)/3'
_atom_sites_solution_hydrogens     geom
_atom_sites_solution_primary     direct
_atom_sites_solution_secondary     difmap
_refine_ls_shift/su_max     0.008
_refine_ls_shift/su_mean     0.001
_refine_diff_density_max     0.908
_refine_diff_density_min     -1.102
_refine_ls_extinction_method     none
loop_
    _atom_type_symbol
    _atom_type_description
    _atom_type_scat_dispersion_real
    _atom_type_scat_dispersion_imag
    _atom_type_scat_source
    C C 0.0033 0.0016 'International Tables Vol C Tables 4.2.6.8 and 6.1.1.4'
    H H 0 0 'International Tables Vol C Tables 4.2.6.8 and 6.1.1.4'
    N N 0.0061 0.0033 'International Tables Vol C Tables 4.2.6.8 and 6.1.1.4'
    O O 0.0106 0.006 'International Tables Vol C Tables 4.2.6.8 and 6.1.1.4'
    Br Br -0.2901 2.4595 'International Tables Vol C Tables 4.2.6.8 and 6.1.1.4'
_computing_data_collection     'X-AREA (Stoe & Cie, 2005)'
_computing_cell_refinement     'X-AREA (Stoe & Cie, 2005)'
_computing_data_reduction     'X-AREA (Stoe & Cie, 2005)'
_computing_structure_solution     'SHELXS97 (Sheldrick, 2008)'
_computing_structure_refinement     'SHELXL97 (Sheldrick, 2008)'
_computing_molecular_graphics     'ORTEP-3 for Windows (Farrugia, 1997)'
_computing_publication_material     'WinGX (Farrugia, 1999)'
loop_
    _atom_site_type_symbol
    _atom_site_label
    _atom_site_fract_x
    _atom_site_fract_y
    _atom_site_fract_z
    _atom_site_U_iso_or_equiv
    _atom_site_adp_type
    _atom_site_calc_flag
    _atom_site_refinement_flags
    _atom_site_occupancy
    _atom_site_disorder_assembly
    _atom_site_disorder_group
    C C1 1.0280(4) 0.6363(3) 0.3135(2) 0.0203(5) Uani d . 1 . .
    H H1 0.9265 0.7273 0.3328 0.024 Uiso calc R 1 . .
    C C2 1.0624(4) 0.5714(3) 0.2226(2) 0.0219(5) Uani d . 1 . .
    H H2 0.9835 0.6211 0.1814 0.026 Uiso calc R 1 . .
    C C3 1.2118(4) 0.4339(3) 0.1920(2) 0.0208(5) Uani d . 1 . .
    C C4 1.2539(4) 0.3684(4) 0.0918(2) 0.0288(6) Uani d . 1 . .
    H H4A 1.2522 0.2611 0.099 0.035 Uiso calc R 1 . .
    H H4B 1.3751 0.3699 0.0548 0.035 Uiso calc R 1 . .
    H H4C 1.1613 0.4324 0.0581 0.035 Uiso calc R 1 . .
    C C5 1.3260(4) 0.3607(3) 0.2564(2) 0.0219(5) Uani d . 1 . .
    H H5 1.4245 0.2673 0.2384 0.026 Uiso calc R 1 . .
    C C6 1.2958(4) 0.4239(3) 0.3460(2) 0.0199(5) Uani d . 1 . .
    H H6 1.3745 0.3736 0.3873 0.024 Uiso calc R 1 . .
    C C7 1.1468(3) 0.5638(3) 0.37508(19) 0.0173(4) Uani d . 1 . .
    C C8 0.9991(3) 0.7513(3) 0.51299(19) 0.0162(4) Uani d . 1 . .
    C C9 1.0160(3) 0.7961(3) 0.60744(19) 0.0167(4) Uani d . 1 . .
    C C10 1.1776(3) 0.7865(3) 0.73329(19) 0.0169(4) Uani d . 1 . .
    C C11 1.1803(4) 0.6950(3) 0.8196(2) 0.0196(5) Uani d . 1 . .
    H H11 1.1661 0.5956 0.8241 0.023 Uiso calc R 1 . .
    C C12 1.2048(4) 0.7557(3) 0.8991(2) 0.0206(5) Uani d . 1 . .
    H H12 1.2046 0.6967 0.9579 0.025 Uiso calc R 1 . .
    C C13 1.2295(4) 0.9033(3) 0.89224(19) 0.0195(5) Uani d . 1 . .
    C C14 1.2576(4) 0.9686(4) 0.9787(2) 0.0268(6) Uani d . 1 . .
    H H14A 1.1625 1.0694 0.9953 0.032 Uiso calc R 1 . .
    H H14B 1.3783 0.9819 0.9616 0.032 Uiso calc R 1 . .
    H H14C 1.2499 0.8959 1.0341 0.032 Uiso calc R 1 . .
    C C15 1.2301(4) 0.9902(3) 0.8033(2) 0.0194(5) Uani d . 1 . .
    H H15 1.2478 1.0884 0.7977 0.023 Uiso calc R 1 . .
    C C16 1.2046(4) 0.9327(3) 0.7233(2) 0.0192(5) Uani d . 1 . .
    H H16 1.2056 0.991 0.6642 0.023 Uiso calc R 1 . .
    C C17 0.8539(3) 0.9366(3) 0.63666(19) 0.0159(4) Uani d . 1 . .
    C C18 0.7762(3) 1.0326(3) 0.71857(18) 0.0174(5) Uani d . 1 . .
    H H18 0.8311 1.0128 0.7714 0.021 Uiso calc R 1 . .
    C C19 0.6130(3) 1.1593(3) 0.71750(19) 0.0171(4) Uani d . 1 . .
    C C20 0.5291(4) 1.1944(3) 0.6390(2) 0.0190(5) Uani d . 1 . .
    H H20 0.4235 1.2832 0.64 0.023 Uiso calc R 1 . .
    C C21 0.6048(4) 1.0953(3) 0.55863(19) 0.0189(5) Uani d . 1 . .
    H H21 0.5489 1.1161 0.5061 0.023 Uiso calc R 1 . .
    C C22 0.7650(3) 0.9650(3) 0.55820(18) 0.0166(4) Uani d . 1 . .
    N N1 1.1289(3) 0.6222(3) 0.46644(16) 0.0177(4) Uani d . 1 . .
    H H1B 1.2127 0.568 0.497 0.021 Uiso calc R 1 . .
    N N2 1.1553(3) 0.7223(2) 0.64904(17) 0.0176(4) Uani d . 1 . .
    N N3 0.8540(3) 0.8514(2) 0.48464(16) 0.0166(4) Uani d . 1 . .
    O O1 1.2865(3) 0.5915(2) 0.61671(15) 0.0233(4) Uani d . 1 . .
    Br Br1 0.49974(4) 1.28997(3) 0.82884(2) 0.02254(10) Uani d . 1 . .
loop_
    _atom_site_aniso_label
    _atom_site_aniso_U_11
    _atom_site_aniso_U_22
    _atom_site_aniso_U_33
    _atom_site_aniso_U_12
    _atom_site_aniso_U_13
    _atom_site_aniso_U_23
    C1 0.0190(11) 0.0149(11) 0.0265(13) -0.0007(9) -0.0084(10) -0.0072(9)
    C2 0.0230(12) 0.0170(11) 0.0264(13) -0.0033(10) -0.0090(10) -0.0068(10)
    C3 0.0185(11) 0.0188(11) 0.0251(12) -0.0055(9) -0.0030(10) -0.0084(10)
    C4 0.0300(14) 0.0300(14) 0.0257(13) -0.0073(12) -0.0032(11) -0.0138(11)
    C5 0.0164(11) 0.0164(11) 0.0292(13) -0.0019(9) -0.0014(10) -0.0072(10)
    C6 0.0166(11) 0.0148(11) 0.0255(12) -0.0013(9) -0.0046(9) -0.0033(9)
    C7 0.0163(10) 0.0136(10) 0.0218(11) -0.0038(9) -0.0036(9) -0.0052(9)
    C8 0.0172(11) 0.0115(10) 0.0200(11) -0.0044(8) -0.0041(9) -0.0034(8)
    C9 0.0162(11) 0.0125(10) 0.0211(11) -0.0024(8) -0.0063(9) -0.0019(8)
    C10 0.0149(10) 0.0142(10) 0.0208(11) -0.0005(8) -0.0075(9) -0.0037(8)
    C11 0.0207(11) 0.0134(10) 0.0250(12) -0.0042(9) -0.0083(10) -0.0003(9)
    C12 0.0210(12) 0.0208(12) 0.0193(11) -0.0039(10) -0.0078(9) -0.0002(9)
    C13 0.0158(11) 0.0198(11) 0.0205(12) -0.0009(9) -0.0041(9) -0.0077(9)
    C14 0.0275(14) 0.0301(14) 0.0241(13) -0.0058(11) -0.0096(11) -0.0094(11)
    C15 0.0189(11) 0.0134(10) 0.0252(12) -0.0028(9) -0.0064(10) -0.0033(9)
    C16 0.0205(11) 0.0141(10) 0.0215(12) -0.0026(9) -0.0065(9) -0.0016(9)
    C17 0.0148(10) 0.0127(10) 0.0205(11) -0.0034(8) -0.0054(9) -0.0026(8)
    C18 0.0182(11) 0.0156(11) 0.0178(11) -0.0035(9) -0.0053(9) -0.0033(8)
    C19 0.0154(10) 0.0131(10) 0.0207(11) -0.0022(8) -0.0013(9) -0.0069(8)
    C20 0.0175(11) 0.0146(10) 0.0241(12) -0.0022(9) -0.0071(9) -0.0020(9)
    C21 0.0191(11) 0.0160(11) 0.0215(12) -0.0038(9) -0.0075(9) -0.0008(9)
    C22 0.0178(11) 0.0146(10) 0.0184(11) -0.0058(9) -0.0051(9) -0.0016(8)
    N1 0.0170(9) 0.0148(9) 0.0209(10) -0.0016(8) -0.0069(8) -0.0040(8)
    N2 0.0165(9) 0.0119(9) 0.0234(10) -0.0010(7) -0.0070(8) -0.0027(8)
    N3 0.0175(9) 0.0137(9) 0.0180(9) -0.0031(8) -0.0048(8) -0.0035(7)
    O1 0.0207(9) 0.0149(8) 0.0308(10) 0.0043(7) -0.0107(8) -0.0089(7)
    Br1 0.02190(14) 0.01708(13) 0.02465(15) -0.00021(9) -0.00401(10) -0.00834(9)
_geom_special_details
;
All e.s.d.'s (except the e.s.d. in the dihedral angle between two l.s. planes)
are estimated using the full covariance matrix. The cell e.s.d.'s are taken
into account individually in the estimation of e.s.d.'s in distances, angles
and torsion angles; correlations between e.s.d.'s in cell parameters are only
used when they are defined by crystal symmetry. An approximate (isotropic)
treatment of cell e.s.d.'s is used for estimating e.s.d.'s involving l.s.
planes.
;
loop_
    _geom_bond_atom_site_label_1
    _geom_bond_atom_site_label_2
    _geom_bond_site_symmetry_2
    _geom_bond_distance
    _geom_bond_publ_flag
    C1 C7 . 1.391(4) ?
    C1 C2 . 1.396(4) ?
    C1 H1 . 0.93 ?
    C2 C3 . 1.394(4) ?
    C2 H2 . 0.93 ?
    C3 C5 . 1.398(4) ?
    C3 C4 . 1.507(4) ?
    C4 H4A . 0.96 ?
    C4 H4B . 0.96 ?
    C4 H4C . 0.96 ?
    C5 C6 . 1.378(4) ?
    C5 H5 . 0.93 ?
    C6 C7 . 1.403(3) ?
    C6 H6 . 0.93 ?
    C7 N1 . 1.406(3) ?
    C8 N3 . 1.312(3) ?
    C8 N1 . 1.349(3) ?
    C8 C9 . 1.491(3) ?
    C9 N2 . 1.318(3) ?
    C9 C17 . 1.455(3) ?
    C10 C16 . 1.385(4) ?
    C10 C11 . 1.387(4) ?
    C10 N2 . 1.459(3) ?
    C11 C12 . 1.390(4) ?
    C11 H11 . 0.93 ?
    C12 C13 . 1.393(4) ?
    C12 H12 . 0.93 ?
    C13 C15 . 1.397(4) ?
    C13 C14 . 1.515(4) ?
    C14 H14A . 0.96 ?
    C14 H14B . 0.96 ?
    C14 H14C . 0.96 ?
    C15 C16 . 1.385(4) ?
    C15 H15 . 0.93 ?
    C16 H16 . 0.93 ?
    C17 C18 . 1.397(3) ?
    C17 C22 . 1.418(3) ?
    C18 C19 . 1.393(3) ?
    C18 H18 . 0.93 ?
    C19 C20 . 1.391(4) ?
    C19 Br1 . 1.901(2) ?
    C20 C21 . 1.395(4) ?
    C20 H20 . 0.93 ?
    C21 C22 . 1.391(3) ?
    C21 H21 . 0.93 ?
    C22 N3 . 1.407(3) ?
    N1 H1B . 0.86 ?
    N2 O1 . 1.300(3) ?
loop_
    _geom_angle_atom_site_label_1
    _geom_angle_atom_site_label_2
    _geom_angle_atom_site_label_3
    _geom_angle_site_symmetry_1
    _geom_angle_site_symmetry_3
    _geom_angle
    _geom_angle_publ_flag
    C7 C1 C2 . . 119.5(2) ?
    C7 C1 H1 . . 120.2 ?
    C2 C1 H1 . . 120.2 ?
    C3 C2 C1 . . 121.7(3) ?
    C3 C2 H2 . . 119.1 ?
    C1 C2 H2 . . 119.1 ?
    C2 C3 C5 . . 117.7(2) ?
    C2 C3 C4 . . 121.6(3) ?
    C5 C3 C4 . . 120.7(2) ?
    C3 C4 H4A . . 109.5 ?
    C3 C4 H4B . . 109.5 ?
    H4A C4 H4B . . 109.5 ?
    C3 C4 H4C . . 109.5 ?
    H4A C4 H4C . . 109.5 ?
    H4B C4 H4C . . 109.5 ?
    C6 C5 C3 . . 121.5(2) ?
    C6 C5 H5 . . 119.2 ?
    C3 C5 H5 . . 119.2 ?
    C5 C6 C7 . . 120.1(2) ?
    C5 C6 H6 . . 119.9 ?
    C7 C6 H6 . . 119.9 ?
    C1 C7 C6 . . 119.4(2) ?
    C1 C7 N1 . . 124.2(2) ?
    C6 C7 N1 . . 116.4(2) ?
    N3 C8 N1 . . 128.1(2) ?
    N3 C8 C9 . . 112.3(2) ?
    N1 C8 C9 . . 119.6(2) ?
    N2 C9 C17 . . 130.5(2) ?
    N2 C9 C8 . . 124.9(2) ?
    C17 C9 C8 . . 104.6(2) ?
    C16 C10 C11 . . 122.1(2) ?
    C16 C10 N2 . . 119.2(2) ?
    C11 C10 N2 . . 118.6(2) ?
    C10 C11 C12 . . 118.4(2) ?
    C10 C11 H11 . . 120.8 ?
    C12 C11 H11 . . 120.8 ?
    C11 C12 C13 . . 121.2(2) ?
    C11 C12 H12 . . 119.4 ?
    C13 C12 H12 . . 119.4 ?
    C12 C13 C15 . . 118.7(2) ?
    C12 C13 C14 . . 121.1(3) ?
    C15 C13 C14 . . 120.3(2) ?
    C13 C14 H14A . . 109.5 ?
    C13 C14 H14B . . 109.5 ?
    H14A C14 H14B . . 109.5 ?
    C13 C14 H14C . . 109.5 ?
    H14A C14 H14C . . 109.5 ?
    H14B C14 H14C . . 109.5 ?
    C16 C15 C13 . . 121.2(2) ?
    C16 C15 H15 . . 119.4 ?
    C13 C15 H15 . . 119.4 ?
    C15 C16 C10 . . 118.5(2) ?
    C15 C16 H16 . . 120.8 ?
    C10 C16 H16 . . 120.8 ?
    C18 C17 C22 . . 120.8(2) ?
    C18 C17 C9 . . 135.5(2) ?
    C22 C17 C9 . . 103.6(2) ?
    C19 C18 C17 . . 117.0(2) ?
    C19 C18 H18 . . 121.5 ?
    C17 C18 H18 . . 121.5 ?
    C20 C19 C18 . . 123.1(2) ?
    C20 C19 Br1 . . 118.58(18) ?
    C18 C19 Br1 . . 118.31(19) ?
    C19 C20 C21 . . 119.5(2) ?
    C19 C20 H20 . . 120.3 ?
    C21 C20 H20 . . 120.3 ?
    C22 C21 C20 . . 119.1(2) ?
    C22 C21 H21 . . 120.5 ?
    C20 C21 H21 . . 120.5 ?
    C21 C22 N3 . . 125.9(2) ?
    C21 C22 C17 . . 120.4(2) ?
    N3 C22 C17 . . 113.7(2) ?
    C8 N1 C7 . . 129.2(2) ?
    C8 N1 H1B . . 115.4 ?
    C7 N1 H1B . . 115.4 ?
    O1 N2 C9 . . 123.3(2) ?
    O1 N2 C10 . . 114.8(2) ?
    C9 N2 C10 . . 121.8(2) ?
    C8 N3 C22 . . 105.6(2) ?
loop_
    _geom_torsion_atom_site_label_1
    _geom_torsion_atom_site_label_2
    _geom_torsion_atom_site_label_3
    _geom_torsion_atom_site_label_4
    _geom_torsion_site_symmetry_1
    _geom_torsion_site_symmetry_2
    _geom_torsion_site_symmetry_3
    _geom_torsion_site_symmetry_4
    _geom_torsion
    _geom_torsion_publ_flag
    C7 C1 C2 C3 . . . . 0.9(4) ?
    C1 C2 C3 C5 . . . . 1.0(4) ?
    C1 C2 C3 C4 . . . . -177.1(3) ?
    C2 C3 C5 C6 . . . . -1.7(4) ?
    C4 C3 C5 C6 . . . . 176.3(3) ?
    C3 C5 C6 C7 . . . . 0.7(4) ?
    C2 C1 C7 C6 . . . . -1.9(4) ?
    C2 C1 C7 N1 . . . . 177.7(3) ?
    C5 C6 C7 C1 . . . . 1.2(4) ?
    C5 C6 C7 N1 . . . . -178.5(2) ?
    N3 C8 C9 N2 . . . . -175.3(2) ?
    N1 C8 C9 N2 . . . . 3.0(4) ?
    N3 C8 C9 C17 . . . . 2.5(3) ?
    N1 C8 C9 C17 . . . . -179.2(2) ?
    C16 C10 C11 C12 . . . . 2.2(4) ?
    N2 C10 C11 C12 . . . . 179.0(2) ?
    C10 C11 C12 C13 . . . . -1.2(4) ?
    C11 C12 C13 C15 . . . . -0.2(4) ?
    C11 C12 C13 C14 . . . . -179.5(2) ?
    C12 C13 C15 C16 . . . . 0.7(4) ?
    C14 C13 C15 C16 . . . . 180.0(2) ?
    C13 C15 C16 C10 . . . . 0.3(4) ?
    C11 C10 C16 C15 . . . . -1.7(4) ?
    N2 C10 C16 C15 . . . . -178.5(2) ?
    N2 C9 C17 C18 . . . . -7.4(5) ?
    C8 C9 C17 C18 . . . . 175.0(3) ?
    N2 C9 C17 C22 . . . . 175.1(3) ?
    C8 C9 C17 C22 . . . . -2.6(3) ?
    C22 C17 C18 C19 . . . . -2.2(4) ?
    C9 C17 C18 C19 . . . . -179.4(3) ?
    C17 C18 C19 C20 . . . . -1.3(4) ?
    C17 C18 C19 Br1 . . . . 178.59(18) ?
    C18 C19 C20 C21 . . . . 3.1(4) ?
    Br1 C19 C20 C21 . . . . -176.81(19) ?
    C19 C20 C21 C22 . . . . -1.3(4) ?
    C20 C21 C22 N3 . . . . 177.6(2) ?
    C20 C21 C22 C17 . . . . -2.2(4) ?
    C18 C17 C22 C21 . . . . 4.0(4) ?
    C9 C17 C22 C21 . . . . -178.0(2) ?
    C18 C17 C22 N3 . . . . -175.8(2) ?
    C9 C17 C22 N3 . . . . 2.2(3) ?
    N3 C8 N1 C7 . . . . 2.1(4) ?
    C9 C8 N1 C7 . . . . -175.9(2) ?
    C1 C7 N1 C8 . . . . 1.4(4) ?
    C6 C7 N1 C8 . . . . -178.9(3) ?
    C17 C9 N2 O1 . . . . 176.1(2) ?
    C8 C9 N2 O1 . . . . -6.7(4) ?
    C17 C9 N2 C10 . . . . -6.7(4) ?
    C8 C9 N2 C10 . . . . 170.5(2) ?
    C16 C10 N2 O1 . . . . 115.9(3) ?
    C11 C10 N2 O1 . . . . -60.9(3) ?
    C16 C10 N2 C9 . . . . -61.5(3) ?
    C11 C10 N2 C9 . . . . 121.7(3) ?
    N1 C8 N3 C22 . . . . -179.3(3) ?
    C9 C8 N3 C22 . . . . -1.2(3) ?
    C21 C22 N3 C8 . . . . 179.5(3) ?
    C17 C22 N3 C8 . . . . -0.6(3) ?
loop_
    _geom_hbond_atom_site_label_D
    _geom_hbond_atom_site_label_H
    _geom_hbond_atom_site_label_A
    _geom_hbond_site_symmetry_A
    _geom_hbond_distance_DH
    _geom_hbond_distance_HA
    _geom_hbond_distance_DA
    _geom_hbond_angle_DHA
    _geom_hbond_publ_flag
    N1 H1B O1 . 0.86 1.99 2.677(3) 137 yes
    C16 H16 N3 2_776 0.93 2.45 3.369(3) 169 yes
    C20 H20 O1 1_465 0.93 2.615 3.434(3) 146 yes
