# Supplementary material for: (Z)-N-[5-Bromo-2-(4-methyl­anilino)-3H-indol-3-yl­idene]-4-methyl­aniline oxide
Source: Acta Crystallogr Sect E Struct Rep Online. 2011 Jan 12;67(Pt 2):o350. doi: 10.1107/S1600536811000833 (PMC3051780; doi:10.1107/S1600536811000833)
Supplement: Supplementary file 2 [file e-67-0o350-Isup2.hkl]

# 
# h,k,l, Fc-squared, Fo-squared, sigma(Fo-squared) and status flag 
# 
data_I
_shelx_title ' KH184H IN P1' 
_shelx_refln_list_code          4 
_shelx_F_calc_maximum      107.23 
_exptl_crystal_F_000       600.00 
_reflns_d_resolution_high  0.7301 
 
loop_ 
 _symmetry_equiv_pos_as_xyz 
 'x, y, z' 
 '-x, -y, -z' 
 
_cell_length_a     7.8676 
_cell_length_b     8.9748 
_cell_length_c    14.1353 
_cell_angle_alpha  83.090 
_cell_angle_beta   74.363 
_cell_angle_gamma  69.776 
 
_shelx_F_squared_multiplier     1.000 
 
loop_ 
 _refln_index_h 
 _refln_index_k 
 _refln_index_l 
 _refln_F_squared_calc 
 _refln_F_squared_meas 
 _refln_F_squared_sigma 
 _refln_observed_status 
   1   0   0       28.90       27.23      7.21 o 
   2   0   0      586.76      615.12     37.10 o 
   3   0   0     7065.78     7125.30     21.74 o 
   4   0   0     3686.96     3765.15     68.99 o 
   5   0   0      134.57      107.89      5.80 o 
   6   0   0     1453.64     1486.80      8.16 o 
   7   0   0      324.64      332.52      6.50 o 
   8   0   0      717.02      693.68      7.43 o 
   9   0   0      231.82      280.68      8.75 o 
  -9   1   0       49.34       33.00      8.69 o 
  -8   1   0        0.59       -1.48      5.52 o 
  -7   1   0       91.76      104.40      7.90 o 
  -6   1   0      681.43      683.95      7.50 o 
  -5   1   0      828.44      871.13     18.97 o 
  -4   1   0      245.72      292.17      5.88 o 
  -3   1   0      317.39      426.86     11.37 o 
  -2   1   0     3198.04     3448.55     17.37 o 
  -1   1   0     2024.87     2143.09     16.34 o 
   0   1   0        1.78        2.65      5.18 o 
   1   1   0     1940.33     1962.70    119.79 o 
   2   1   0       47.12       51.80      6.49 o 
   3   1   0       20.74       28.48      3.88 o 
   4   1   0      483.95      490.58     16.95 o 
   5   1   0     1136.08     1183.00     45.79 o 
   6   1   0       53.79       50.06      4.51 o 
   7   1   0        8.82       -2.52      5.48 o 
   8   1   0       95.71       92.18      5.69 o 
   9   1   0       96.02       92.43      8.42 o 
  10   1   0       64.64       81.32      8.78 o 
  -9   2   0      432.91      386.41      9.95 o 
  -8   2   0        8.67       18.46      5.87 o 
  -7   2   0      285.26      278.88      8.53 o 
  -6   2   0     3198.83     3125.91     96.02 o 
  -5   2   0       85.11       94.20      5.22 o 
  -4   2   0      357.17      308.59     10.14 o 
  -3   2   0     2921.37     3011.54     38.58 o 
  -2   2   0     1576.15     1701.38     44.04 o 
  -1   2   0      918.86     1013.45     26.13 o 
   0   2   0     1491.16     1565.90     12.44 o 
   1   2   0     3899.70     4026.76    134.44 o 
   3   2   0      436.82      384.02     19.28 o 
   4   2   0     1123.10     1123.09     24.31 o 
   5   2   0     1650.06     1527.81     18.01 o 
   6   2   0     1032.83     1037.14     26.42 o 
   7   2   0       75.20       88.08      9.50 o 
   8   2   0      717.24      772.30      9.38 o 
   9   2   0      104.91      112.07      8.45 o 
  10   2   0      216.33      200.99      9.02 o 
  -8   3   0      140.94      141.72      6.45 o 
  -7   3   0       43.56       57.66      5.18 o 
  -6   3   0      112.03      126.47      6.91 o 
  -5   3   0      997.56      984.15      6.89 o 
  -4   3   0      631.03      664.88      7.56 o 
  -3   3   0     1218.03     1364.38      8.94 o 
  -2   3   0      124.44      105.75      5.44 o 
  -1   3   0      507.46      482.41      6.80 o 
   0   3   0     4530.69     4764.37     13.74 o 
   1   3   0      710.71      703.21     15.20 o 
   2   3   0      283.91      377.86      6.31 o 
   3   3   0      498.97      489.15     25.07 o 
   4   3   0     3028.68     3187.87    169.23 o 
   5   3   0       96.59      101.25      4.55 o 
   6   3   0      271.77      272.44      8.52 o 
   7   3   0     1016.68     1056.65     32.46 o 
   8   3   0      217.06      229.53      5.15 o 
   9   3   0       14.35       20.61      8.24 o 
  10   3   0       37.78       42.72      5.89 o 
  -8   4   0      114.44      146.90      8.88 o 
  -7   4   0      150.32      152.03     12.58 o 
  -6   4   0       54.80       61.26      8.90 o 
  -5   4   0       16.65        6.85      8.03 o 
  -4   4   0     1504.23     1512.42     26.26 o 
  -3   4   0      274.85      281.27      5.46 o 
  -2   4   0      297.97      288.33      7.14 o 
  -1   4   0      522.91      557.69     15.04 o 
   0   4   0      219.52      206.29     12.79 o 
   1   4   0       50.31       32.73      5.40 o 
   2   4   0      709.24      722.66     12.09 o 
   3   4   0     3805.30     4008.39    232.32 o 
   4   4   0      693.27      728.38     40.30 o 
   5   4   0        5.54        7.08      4.68 o 
   6   4   0      740.42      783.15     49.33 o 
   7   4   0      502.51      485.40     32.07 o 
   8   4   0       18.10       25.25      5.67 o 
   9   4   0      103.30       99.68     12.22 o 
  -7   5   0      253.74      240.65     15.68 o 
  -6   5   0      424.84      454.01      6.78 o 
  -5   5   0      366.83      359.28     10.08 o 
  -4   5   0      120.59      128.44      6.56 o 
  -3   5   0     2306.70     2447.47     26.14 o 
  -2   5   0     2375.01     2552.64      9.72 o 
  -1   5   0      696.85      701.65      6.93 o 
   0   5   0       85.89       67.25      6.31 o 
   1   5   0     4464.41     4954.73     39.66 o 
   2   5   0     1179.43     1074.41      7.62 o 
   3   5   0     1267.73     1213.55     35.71 o 
   4   5   0      379.46      374.92     23.86 o 
   5   5   0      348.88      324.20     14.71 o 
   6   5   0      589.27      578.68     27.43 o 
   7   5   0      700.92      710.70     24.29 o 
   8   5   0      252.79      238.41     16.14 o 
   9   5   0      233.86      225.37      9.76 o 
  10   5   0      119.72      102.11     10.04 o 
  -6   6   0       11.81       12.53      5.17 o 
  -5   6   0       42.86       53.96      6.29 o 
  -4   6   0        8.49        0.96     11.03 o 
  -3   6   0       19.01       20.02      5.08 o 
  -2   6   0        1.01        3.02      8.25 o 
  -1   6   0       75.93       86.14      5.06 o 
   0   6   0      510.81      605.31      5.20 o 
   1   6   0       42.37       50.22      4.78 o 
   2   6   0      160.25      195.66      4.54 o 
   3   6   0        7.81        9.99      4.59 o 
   4   6   0       44.04       44.32      9.99 o 
   5   6   0       75.66       80.91     13.78 o 
   6   6   0       11.61       14.50      4.50 o 
   7   6   0        1.00       -3.46      3.97 o 
   8   6   0        0.70        6.58      3.92 o 
   9   6   0       10.02       18.98      5.70 o 
  10   6   0       10.11        8.21      6.36 o 
  -6   7   0      115.33      112.00      9.72 o 
  -5   7   0      646.76      659.49      8.94 o 
  -4   7   0      334.35      331.37      8.14 o 
  -3   7   0      852.34      847.12      6.43 o 
  -2   7   0      527.72      570.28      5.82 o 
  -1   7   0      696.66      707.64     18.41 o 
   0   7   0     1234.57     1219.87      7.36 o 
   1   7   0     1274.63     1293.13      6.80 o 
   2   7   0      245.34      235.33      7.55 o 
   3   7   0     1370.77     1465.58     19.50 o 
   4   7   0      471.22      463.94      9.95 o 
   5   7   0      621.01      623.44     31.04 o 
   6   7   0      339.93      350.02     23.29 o 
   7   7   0      193.14      201.25     10.32 o 
   8   7   0      123.27      138.79      7.99 o 
   9   7   0      316.46      306.85     21.49 o 
  -5   8   0       85.74       98.13     13.46 o 
  -4   8   0      124.27      135.02      5.36 o 
  -3   8   0      393.32      405.75     14.99 o 
  -2   8   0       35.82       35.13      4.68 o 
  -1   8   0       89.82       88.72      5.67 o 
   0   8   0      259.60      274.73      6.00 o 
   1   8   0      262.33      314.03      5.08 o 
   2   8   0      168.29      141.11     10.06 o 
   3   8   0      338.19      321.09     21.15 o 
   4   8   0        8.56       25.17      5.80 o 
   5   8   0       56.91       71.98      4.88 o 
   6   8   0      215.31      214.24      9.57 o 
   7   8   0       36.45       47.21     11.36 o 
   8   8   0        2.88        3.12      3.66 o 
   9   8   0      103.55      103.17      7.70 o 
  -4   9   0       66.00       64.96      5.24 o 
  -3   9   0      349.86      349.65      7.43 o 
  -2   9   0      238.69      219.20     16.98 o 
  -1   9   0      565.59      546.85     29.12 o 
   0   9   0      398.17      400.43      5.37 o 
   1   9   0      148.44      147.27     10.60 o 
   2   9   0      295.50      281.38      5.89 o 
   3   9   0      350.58      368.53     18.27 o 
   4   9   0       55.10       66.63      5.83 o 
   5   9   0      396.37      383.13     37.34 o 
   6   9   0      177.34      177.72     17.28 o 
   7   9   0        3.64       19.04      5.02 o 
   8   9   0      221.82      204.96     20.68 o 
   9   9   0       76.67       73.37     12.88 o 
  -2  10   0      181.96      180.69      6.52 o 
  -1  10   0      487.01      468.69      6.68 o 
   0  10   0      173.30      150.14      4.46 o 
   1  10   0      415.03      420.31     17.80 o 
   2  10   0      351.21      374.82     15.81 o 
   3  10   0      369.76      354.99     19.58 o 
   4  10   0      398.25      422.04     12.06 o 
   5  10   0      181.25      191.71     27.87 o 
   6  10   0       86.23       91.29      5.59 o 
   7  10   0      104.76      100.79      4.42 o 
   8  10   0       34.26       19.59      5.90 o 
  -1  11   0      196.07      153.13     11.21 o 
   0  11   0       79.85       58.22     11.21 o 
   1  11   0        1.07        2.42      7.29 o 
   2  11   0      267.81      249.92      4.69 o 
   3  11   0       48.86       43.22      5.91 o 
   4  11   0        0.86        1.57      6.13 o 
   5  11   0       37.55       44.82      4.20 o 
   6  11   0        0.76       -2.22      5.65 o 
   7  11   0        0.92       -0.76      3.88 o 
   2  12   0       64.70       66.67      5.23 o 
   3  12   0      643.28      555.63     57.18 o 
   4  12   0      223.13      219.15     18.54 o 
   5  12   0      145.60      123.29     20.63 o 
  -4 -12   1        3.46       18.59      4.41 o 
  -3 -12   1       54.14       29.35      5.13 o 
  -2 -12   1      221.50      185.31     14.16 o 
  -7 -11   1       82.49       94.81     15.34 o 
  -6 -11   1       50.69       43.98      3.55 o 
  -5 -11   1      103.74       95.00     20.99 o 
  -4 -11   1       44.05       57.67     15.51 o 
  -3 -11   1      115.70      122.05      6.19 o 
  -2 -11   1      323.84      317.15     28.33 o 
  -1 -11   1      180.90      182.34      6.36 o 
   0 -11   1       64.57       63.31     10.13 o 
   1 -11   1      177.45      160.01     10.99 o 
  -8 -10   1       90.42       69.60      9.07 o 
  -7 -10   1      146.54      115.49     12.84 o 
  -6 -10   1      107.57      107.92      8.77 o 
  -5 -10   1       41.55       60.10     15.46 o 
  -4 -10   1      361.93      361.29     11.79 o 
  -3 -10   1      226.44      217.75      7.00 o 
  -2 -10   1      182.91      182.13      5.91 o 
  -1 -10   1      393.82      394.86     20.00 o 
   0 -10   1      396.09      365.33     11.48 o 
   1 -10   1       68.22       64.52     13.60 o 
   2 -10   1      266.67      257.94      6.60 o 
  -8  -9   1       23.71       21.15      7.05 o 
  -7  -9   1        6.58        1.87      5.32 o 
  -6  -9   1        3.66       -2.67      5.39 o 
  -5  -9   1       92.68      102.32      4.79 o 
  -4  -9   1        4.24       15.66      8.45 o 
  -3  -9   1      102.68      138.74     11.02 o 
  -2  -9   1       25.86       44.77      4.51 o 
  -1  -9   1        3.42       12.45      4.60 o 
   0  -9   1       21.18       24.87      4.74 o 
   1  -9   1      122.18      123.44      4.93 o 
   2  -9   1        8.09        5.68      4.85 o 
   3  -9   1       62.70       66.42      7.85 o 
   4  -9   1        0.32        8.61      6.23 o 
  -9  -8   1       62.68       51.11     10.46 o 
  -8  -8   1       89.69       88.80      8.12 o 
  -7  -8   1      405.83      422.71     20.11 o 
  -6  -8   1      272.60      268.48     19.79 o 
  -5  -8   1      211.77      222.52      4.81 o 
  -4  -8   1      250.59      250.57      4.99 o 
  -3  -8   1      572.87      531.49     17.33 o 
  -2  -8   1     1413.62     1431.38     16.43 o 
  -1  -8   1      437.71      440.45     19.10 o 
   0  -8   1      671.48      672.84     20.70 o 
   1  -8   1      434.18      437.22      4.98 o 
   2  -8   1      713.02      702.57      6.87 o 
   3  -8   1      328.19      337.67     13.38 o 
   4  -8   1      249.19      248.45     10.82 o 
   5  -8   1      117.01       93.79      6.75 o 
  -9  -7   1       16.79        7.10     11.02 o 
  -8  -7   1       64.62       61.61      6.56 o 
  -7  -7   1      228.22      216.08     10.55 o 
  -6  -7   1      155.01      163.49      6.92 o 
  -5  -7   1        3.73        9.37      3.89 o 
  -4  -7   1       53.62       58.89      7.91 o 
  -3  -7   1       61.06       76.22     10.19 o 
  -2  -7   1      727.07      797.38      6.90 o 
  -1  -7   1       59.18       84.89      4.20 o 
   0  -7   1        6.97        6.52      9.48 o 
   1  -7   1      131.13      133.26      4.88 o 
   2  -7   1      323.40      324.56      5.85 o 
   3  -7   1       22.85       32.10      5.82 o 
   4  -7   1       58.88       60.96      5.91 o 
   5  -7   1        0.82        7.49      6.12 o 
   6  -7   1       13.61       33.21     10.86 o 
 -10  -6   1       68.64       52.23     12.00 o 
  -9  -6   1      273.34      250.18     13.84 o 
  -8  -6   1      174.52      199.24     10.30 o 
  -7  -6   1       83.91       83.96      4.17 o 
  -6  -6   1      740.24      808.26     58.68 o 
  -5  -6   1      693.90      703.43     53.32 o 
  -4  -6   1      236.98      226.32      9.24 o 
  -3  -6   1      406.18      430.48     15.33 o 
  -2  -6   1      197.83      189.59     17.51 o 
  -1  -6   1      833.38      748.88     35.23 o 
   0  -6   1     1868.69     1925.41      7.71 o 
   1  -6   1     1000.39     1032.17     16.50 o 
   2  -6   1     1040.62     1003.98      7.43 o 
   3  -6   1       63.67       91.43      9.41 o 
   4  -6   1      507.38      567.65      6.98 o 
   5  -6   1      425.10      457.72      7.01 o 
   6  -6   1      190.39      189.68      9.60 o 
 -10  -5   1       14.66       17.57      5.51 o 
  -9  -5   1       48.48       58.52      6.54 o 
  -8  -5   1      319.94      341.63     22.72 o 
  -7  -5   1      173.98      166.55      9.74 o 
  -6  -5   1      264.13      252.98      9.81 o 
  -5  -5   1     2531.96     2652.29    172.05 o 
  -4  -5   1      980.44     1018.17     72.83 o 
  -3  -5   1      175.87      132.93      5.80 o 
  -2  -5   1      994.80     1072.70      7.57 o 
  -1  -5   1     2172.61     2513.37     10.07 o 
   0  -5   1      555.81      554.55     12.92 o 
   1  -5   1      136.88      108.11      5.08 o 
   2  -5   1     1014.48     1071.87      7.71 o 
   3  -5   1      427.41      413.25      6.69 o 
   4  -5   1      649.24      616.79      7.05 o 
   5  -5   1      459.50      457.51      6.93 o 
   6  -5   1      364.80      387.29     10.16 o 
   7  -5   1      147.60      167.81      5.77 o 
 -10  -4   1      100.21       88.63     11.27 o 
  -9  -4   1       15.05       26.56      5.86 o 
  -8  -4   1      204.71      206.21     16.54 o 
  -7  -4   1       56.77       59.38      8.89 o 
  -6  -4   1      298.14      313.42     14.82 o 
  -5  -4   1      442.54      435.54     26.38 o 
  -4  -4   1     2532.15     2705.45    157.54 o 
  -3  -4   1      495.74      585.08      5.40 o 
  -2  -4   1      521.47      561.29      6.94 o 
  -1  -4   1      325.16      360.90     10.55 o 
   0  -4   1       18.78       33.14      5.93 o 
   1  -4   1      513.73      502.17      5.86 o 
   2  -4   1      601.83      612.62      6.98 o 
   3  -4   1      162.00      157.90      6.09 o 
   4  -4   1     1175.86     1129.74      8.33 o 
   5  -4   1        3.41       -1.27      6.72 o 
   6  -4   1       30.25       39.71      6.71 o 
   7  -4   1      178.77      189.11      6.55 o 
   8  -4   1        8.40        6.54      8.61 o 
 -10  -3   1      372.78      308.22      7.29 o 
  -9  -3   1       50.48       61.04      6.01 o 
  -8  -3   1      383.50      387.28     26.92 o 
  -7  -3   1      263.12      249.54      7.63 o 
  -6  -3   1      492.44      463.20     12.62 o 
  -5  -3   1     1422.86     1437.71     44.71 o 
  -4  -3   1     4655.94     4738.36    150.76 o 
  -3  -3   1     2283.71     2294.00    143.34 o 
  -2  -3   1      826.00      835.47     45.37 o 
  -1  -3   1     8823.08     9278.46     17.85 o 
   0  -3   1     4620.63     5012.47     53.62 o 
   1  -3   1     4174.90     4411.71     13.54 o 
   2  -3   1      418.78      351.62      6.78 o 
   3  -3   1      755.25      767.83      7.80 o 
   4  -3   1     1358.37     1454.81      9.58 o 
   5  -3   1     1604.54     1645.64     16.21 o 
   6  -3   1      531.66      509.73      6.02 o 
   7  -3   1      552.79      606.34      9.30 o 
   8  -3   1      339.80      323.40      6.88 o 
 -10  -2   1        0.57       -2.96      8.73 o 
  -9  -2   1      107.23      144.96      8.57 o 
  -8  -2   1      209.41      224.33      5.09 o 
  -7  -2   1       31.53       36.35      4.60 o 
  -6  -2   1        0.23       -1.57      4.47 o 
  -5  -2   1       18.47       26.28      3.86 o 
  -4  -2   1        5.03       14.89      3.82 o 
  -3  -2   1      168.58      154.10      5.14 o 
   0  -2   1       48.77       64.71      6.43 o 
   1  -2   1      215.08      249.83      9.52 o 
   2  -2   1      268.15      356.79      7.27 o 
   3  -2   1       98.65       96.55      6.29 o 
   4  -2   1      348.15      365.04      8.00 o 
   5  -2   1      387.01      421.26     19.67 o 
   6  -2   1      111.41      112.49      5.62 o 
   7  -2   1        0.00       10.87      5.43 o 
   8  -2   1        4.31       11.86      5.62 o 
   9  -2   1        5.13       12.83      8.34 o 
  -9  -1   1      189.45      215.12      6.43 o 
  -8  -1   1      649.68      703.84      9.52 o 
  -7  -1   1      678.62      693.06      8.21 o 
  -6  -1   1      465.91      457.57      5.63 o 
  -5  -1   1      393.02      363.88     16.64 o 
  -4  -1   1     1651.16     1611.06     62.72 o 
  -3  -1   1     1556.06     1444.73     47.01 o 
  -1  -1   1     2738.72     2780.66     98.55 o 
   0  -1   1      286.19      313.69      8.79 o 
   3  -1   1     1876.85     1854.27     18.30 o 
   4  -1   1      492.00      423.58      8.98 o 
   5  -1   1     1368.28     1432.26     10.49 o 
   6  -1   1      290.44      299.91      6.18 o 
   7  -1   1     1209.54     1222.69      9.82 o 
   8  -1   1      604.12      620.77      9.24 o 
   9  -1   1      336.56      348.59      9.18 o 
  -9   0   1        1.40       13.62      5.95 o 
  -8   0   1        4.24       10.10      7.99 o 
  -7   0   1     1117.12     1178.84      8.23 o 
  -6   0   1       17.02       20.92      5.24 o 
  -5   0   1      102.55       95.75      4.56 o 
  -4   0   1     2834.90     2930.05     12.37 o 
  -3   0   1        7.28       24.72      8.24 o 
  -2   0   1      905.60      906.98     32.41 o 
  -1   0   1     2408.11     2359.05     36.42 o 
   2   0   1      503.59      450.52     12.17 o 
   3   0   1     2539.94     2541.29     13.30 o 
   4   0   1      419.12      405.48      7.18 o 
   5   0   1      275.55      295.93      8.28 o 
   6   0   1        5.45       -2.75      5.46 o 
   7   0   1      785.69      824.85      9.33 o 
   8   0   1        5.76       12.12      5.61 o 
   9   0   1       99.01      115.09      8.45 o 
  -9   1   1       45.35       65.03      6.24 o 
  -8   1   1      680.48      661.43      9.50 o 
  -7   1   1      368.20      367.63      6.92 o 
  -6   1   1        7.60       13.74      5.11 o 
  -5   1   1     1973.11     1926.70     78.56 o 
  -4   1   1      803.89      822.62      7.92 o 
  -3   1   1       28.43       53.94      5.68 o 
  -2   1   1     2605.94     2682.18     19.32 o 
  -1   1   1     6677.24     7210.32     33.01 o 
   0   1   1       53.20       57.82      7.63 o 
   1   1   1     1293.94     1288.68     63.92 o 
   2   1   1    11498.04    10751.78     32.30 o 
   3   1   1     1282.58     1247.97     17.86 o 
   4   1   1     1125.20     1057.86     19.59 o 
   5   1   1     1711.69     1683.60     42.15 o 
   6   1   1      530.39      485.31      6.84 o 
   7   1   1      126.27      112.35      7.89 o 
   8   1   1      186.93      217.77      6.16 o 
   9   1   1      359.73      411.09      9.05 o 
  10   1   1      161.66      161.95      8.95 o 
  -8   2   1       92.99       80.04      8.62 o 
  -7   2   1     1049.13     1104.27     18.05 o 
  -6   2   1       93.62       95.67      5.32 o 
  -5   2   1      338.81      327.97      8.31 o 
  -4   2   1     1207.93     1227.33      7.33 o 
  -3   2   1     4369.19     4594.81     14.77 o 
  -2   2   1     1743.68     1878.29     10.75 o 
  -1   2   1       48.15       45.77      5.51 o 
   0   2   1      642.67      719.53     10.70 o 
   1   2   1      936.71      979.92     48.95 o 
   2   2   1     2598.14     2544.35    126.60 o 
   3   2   1     1909.80     1958.17     67.40 o 
   4   2   1      471.81      410.54     11.84 o 
   5   2   1     1149.18     1069.60     32.85 o 
   6   2   1     1222.33     1199.44     10.19 o 
   7   2   1      195.87      204.57      5.41 o 
   8   2   1      264.05      285.06      8.16 o 
   9   2   1      544.03      566.72      9.33 o 
  10   2   1        4.08       25.08      8.63 o 
  -8   3   1        4.46        7.36      8.50 o 
  -7   3   1      126.33      129.30      8.24 o 
  -6   3   1        1.33        2.17      4.53 o 
  -5   3   1      287.55      291.82     10.28 o 
  -4   3   1      132.84      135.48      8.57 o 
  -3   3   1       47.61       33.43      5.63 o 
  -2   3   1       50.76       87.76      4.29 o 
  -1   3   1     1405.80     1635.95     12.40 o 
   0   3   1        2.63        4.24      5.31 o 
   1   3   1     1048.07     1212.73     22.77 o 
   2   3   1      149.67      180.91      6.74 o 
   3   3   1       62.01       74.15      4.97 o 
   4   3   1     1021.33     1075.94     24.26 o 
   5   3   1      761.49      743.72     30.30 o 
   6   3   1       16.67       15.15      3.55 o 
   7   3   1      148.77      163.53      6.30 o 
   8   3   1       44.23       36.32      9.75 o 
   9   3   1        1.40        0.54      8.21 o 
  10   3   1      180.66      164.69      6.78 o 
  -8   4   1      113.07       99.21      8.82 o 
  -7   4   1      329.94      315.64     20.39 o 
  -6   4   1      292.99      308.33      9.89 o 
  -5   4   1     1150.82     1188.83     28.19 o 
  -4   4   1     1128.24     1174.33      8.15 o 
  -3   4   1      729.13      735.71      7.27 o 
  -2   4   1      648.38      628.42     19.30 o 
  -1   4   1     6797.90     7489.68    191.21 o 
   0   4   1     2110.23     2214.25     32.28 o 
   1   4   1      363.27      321.14      5.80 o 
   2   4   1     1900.37     2083.54     21.80 o 
   3   4   1     1390.10     1300.03     48.84 o 
   4   4   1      976.01      921.86     46.59 o 
   5   4   1     1551.12     1631.23     64.80 o 
   6   4   1      945.13      931.60     53.16 o 
   7   4   1      182.96      170.26      6.58 o 
   8   4   1      356.25      368.50     13.07 o 
   9   4   1      114.25      107.68      9.10 o 
  10   4   1      448.65      442.17      9.68 o 
  -7   5   1       24.56       23.43      4.55 o 
  -6   5   1      101.24      105.73      5.26 o 
  -5   5   1       52.63       61.32      8.23 o 
  -4   5   1      378.17      367.34      8.07 o 
  -3   5   1      319.58      359.28      6.53 o 
  -2   5   1       71.78       66.49      6.00 o 
  -1   5   1        5.44       22.08      5.68 o 
   0   5   1     1573.28     1935.34     24.79 o 
   1   5   1       70.54       79.33      4.33 o 
   2   5   1      110.49       90.11      6.10 o 
   3   5   1       41.42       49.56      5.81 o 
   4   5   1       79.83      100.41      4.43 o 
   5   5   1       90.44       77.95      4.73 o 
   6   5   1      140.27      137.36     13.39 o 
   7   5   1      104.62      123.55     14.25 o 
   8   5   1       22.51       23.32      4.82 o 
   9   5   1        2.94        3.02      6.89 o 
  10   5   1       33.00       28.22      7.93 o 
  -6   6   1      251.17      247.39     16.41 o 
  -5   6   1      412.03      428.28      7.70 o 
  -4   6   1      401.74      440.35     10.87 o 
  -3   6   1      876.51      866.57     11.84 o 
  -2   6   1      873.96      834.55     20.99 o 
  -1   6   1     1338.00     1385.79     15.56 o 
   0   6   1      947.62      992.38      5.95 o 
   1   6   1      888.12      947.01     12.31 o 
   2   6   1      709.95      710.26     11.86 o 
   3   6   1     1180.59     1145.88     29.58 o 
   4   6   1      761.39      769.77     34.70 o 
   5   6   1      578.69      566.81     19.14 o 
   6   6   1      392.31      418.92     21.67 o 
   7   6   1      527.47      539.05     20.28 o 
   8   6   1      143.23      145.70      4.80 o 
   9   6   1       84.71       89.69      9.30 o 
  10   6   1       60.47       65.69      6.66 o 
  -5   7   1       52.45       40.99      6.19 o 
  -4   7   1      194.34      214.72      7.66 o 
  -3   7   1      206.58      203.94      5.15 o 
  -2   7   1      621.35      616.78     10.35 o 
  -1   7   1      973.66      985.86     22.51 o 
   0   7   1      659.84      659.61      5.82 o 
   1   7   1      242.60      217.45      5.12 o 
   2   7   1      629.77      708.38      7.05 o 
   3   7   1      317.32      361.68      6.64 o 
   4   7   1      731.26      719.78      9.83 o 
   5   7   1      274.45      251.65     12.26 o 
   6   7   1        3.53       15.24      4.22 o 
   7   7   1      523.68      562.34     23.51 o 
   8   7   1      332.16      305.96     13.82 o 
   9   7   1       26.27       26.96      6.95 o 
  10   7   1      128.56      109.35     15.64 o 
  -5   8   1       84.08       92.37      6.67 o 
  -4   8   1      259.23      277.79      6.56 o 
  -3   8   1      335.92      338.09     10.89 o 
  -2   8   1       51.05       58.45      5.96 o 
  -1   8   1      690.47      651.86      8.56 o 
   0   8   1      474.58      435.53     18.22 o 
   1   8   1      204.51      198.16     17.70 o 
   2   8   1      204.45      248.73     11.38 o 
   3   8   1      242.12      264.52      5.07 o 
   4   8   1      179.01      164.37      9.01 o 
   5   8   1       20.37       17.68      4.55 o 
   6   8   1       61.83       72.98      4.14 o 
   7   8   1      546.22      529.87     19.00 o 
   8   8   1       63.97       67.22      8.51 o 
   9   8   1        2.23        3.46     13.52 o 
  -4   9   1      114.62      104.90      4.80 o 
  -3   9   1      163.44      143.67      5.99 o 
  -2   9   1      677.81      689.22     27.85 o 
  -1   9   1      630.02      588.76     36.46 o 
   0   9   1       79.36       98.03      7.22 o 
   1   9   1     1483.16     1441.69     24.12 o 
   2   9   1     1391.63     1357.11      8.38 o 
   3   9   1      122.81      138.88      4.19 o 
   4   9   1      663.26      684.27     10.52 o 
   5   9   1      800.91      768.77     47.64 o 
   6   9   1       73.18       85.93      5.58 o 
   7   9   1      158.42      144.51     12.36 o 
   8   9   1      137.94      127.42      5.10 o 
   9   9   1      216.68      178.03     29.07 o 
  -2  10   1       62.85       55.13      7.30 o 
  -1  10   1       31.13       12.85      6.02 o 
   0  10   1        3.07       16.63     19.16 o 
   1  10   1      962.06      886.26      6.94 o 
   2  10   1        0.23        0.24      9.02 o 
   3  10   1       98.66       94.28     19.93 o 
   4  10   1       91.35       76.47      7.73 o 
   5  10   1       22.12       26.16      6.00 o 
   6  10   1       41.87       47.39     14.42 o 
   7  10   1        3.55        4.44      9.97 o 
   8  10   1       16.68       26.67      4.37 o 
  -1  11   1      264.46      208.42     20.43 o 
   0  11   1      260.88      272.23     25.20 o 
   1  11   1      508.46      469.36     30.97 o 
   2  11   1       62.03       57.50      5.04 o 
   3  11   1      643.82      648.09     49.20 o 
   4  11   1      481.20      475.65     10.29 o 
   5  11   1      189.74      159.58     33.18 o 
   6  11   1      226.55      190.05     19.21 o 
   7  11   1      451.05      425.30     27.60 o 
   2  12   1       55.27       34.84      6.89 o 
   3  12   1      260.20      241.87      6.64 o 
   4  12   1        0.64      -10.94     11.74 o 
   5  12   1      289.64      244.74     43.28 o 
  -6 -11   2      222.95      180.95     29.49 o 
  -5 -11   2       27.46       39.03      5.04 o 
  -4 -11   2      201.28      192.93      6.18 o 
  -3 -11   2      257.68      247.51      5.39 o 
  -2 -11   2      161.08      156.94      6.27 o 
  -1 -11   2      119.33      104.75      6.26 o 
   0 -11   2      229.88      203.10      7.10 o 
   1 -11   2      152.53      126.51      5.39 o 
  -7 -10   2        8.61       15.33     12.45 o 
  -6 -10   2        1.81       -5.78      8.00 o 
  -5 -10   2        1.52       16.99      3.65 o 
  -4 -10   2       19.69       31.88      4.98 o 
  -3 -10   2       35.31       63.70     24.14 o 
  -2 -10   2        3.74       12.22     18.41 o 
  -1 -10   2       18.22       30.65      7.26 o 
   0 -10   2        0.82        3.74      4.10 o 
   1 -10   2        2.23       16.41     10.40 o 
   2 -10   2        1.24       -4.46      4.46 o 
  -8  -9   2       72.93       90.24     15.76 o 
  -7  -9   2        9.08       25.61      5.03 o 
  -6  -9   2      168.64      193.59     20.43 o 
  -5  -9   2      326.31      308.45     28.24 o 
  -4  -9   2      611.38      628.91     34.84 o 
  -3  -9   2       12.79        4.35      4.45 o 
  -2  -9   2      502.15      503.35     25.41 o 
  -1  -9   2      749.60      746.66      6.80 o 
   0  -9   2      584.10      543.64     26.54 o 
   1  -9   2      166.40      158.77      4.92 o 
   2  -9   2      303.88      328.77      5.46 o 
   3  -9   2      142.44      132.08     10.40 o 
   4  -9   2      220.22      200.58      6.74 o 
  -9  -8   2       64.96       47.54      4.77 o 
  -8  -8   2        1.24        2.70      8.49 o 
  -7  -8   2      159.57      164.91     12.43 o 
  -6  -8   2      397.93      388.49     13.90 o 
  -5  -8   2      194.55      184.10     12.18 o 
  -4  -8   2      220.74      225.23     11.24 o 
  -3  -8   2       24.64       21.66      5.47 o 
  -2  -8   2       48.31       59.51      9.26 o 
  -1  -8   2      324.84      335.63      6.00 o 
   0  -8   2       97.27      106.58      9.70 o 
   1  -8   2      704.33      704.09      6.99 o 
   2  -8   2       83.25       91.52      5.83 o 
   3  -8   2       30.06       31.91      4.21 o 
   4  -8   2      172.28      192.32      6.53 o 
   5  -8   2      344.01      337.36     26.34 o 
  -9  -7   2       50.07       46.92      5.12 o 
  -8  -7   2      177.21      199.35     23.62 o 
  -7  -7   2      480.77      515.70     30.68 o 
  -6  -7   2       40.97       49.67      3.99 o 
  -5  -7   2       59.59       73.23     17.16 o 
  -4  -7   2      196.57      230.69     13.82 o 
  -3  -7   2      510.18      553.64      6.37 o 
  -2  -7   2      368.83      372.24     10.07 o 
  -1  -7   2       72.04       74.43      8.45 o 
   0  -7   2      519.94      539.31     10.67 o 
   1  -7   2      661.81      656.63     12.85 o 
   2  -7   2      466.61      472.20     29.04 o 
   3  -7   2      126.14      134.21      6.03 o 
   4  -7   2      402.69      435.54      7.36 o 
   5  -7   2       46.87       50.13      6.08 o 
   6  -7   2       17.25       27.19      6.46 o 
  -9  -6   2      119.13       85.12      7.41 o 
  -8  -6   2      244.50      223.38     12.09 o 
  -7  -6   2      349.94      367.42     23.16 o 
  -6  -6   2       14.21       32.03      7.19 o 
  -5  -6   2     2921.68     2969.18    118.78 o 
  -4  -6   2     1053.66     1042.02     57.76 o 
  -3  -6   2      650.03      698.78     49.24 o 
  -2  -6   2     1122.67     1186.08     32.56 o 
  -1  -6   2     1043.98     1011.47      6.43 o 
   0  -6   2      511.95      490.59      8.90 o 
   1  -6   2      668.05      690.38      7.89 o 
   2  -6   2      522.71      515.71      6.70 o 
   3  -6   2     1824.97     1813.02      8.65 o 
   4  -6   2      323.68      329.30      6.48 o 
   5  -6   2      306.31      332.56     15.00 o 
   6  -6   2      533.79      586.84      8.42 o 
  -9  -5   2        2.95       18.98      5.13 o 
  -8  -5   2      211.68      206.51     10.09 o 
  -7  -5   2      149.09      150.09      8.84 o 
  -6  -5   2      105.93      123.98      7.54 o 
  -5  -5   2       36.41       48.80      4.05 o 
  -4  -5   2       72.87       87.56     12.38 o 
  -3  -5   2      328.32      375.49      6.21 o 
  -2  -5   2        2.54        9.94      4.06 o 
  -1  -5   2       88.19       88.84     12.54 o 
   0  -5   2      107.58      139.68      6.00 o 
   1  -5   2      155.70      175.76      5.06 o 
   2  -5   2      216.79      207.72      6.17 o 
   3  -5   2      186.65      181.51     11.47 o 
   4  -5   2       21.90       22.74      5.77 o 
   5  -5   2       75.56       97.18      6.61 o 
   6  -5   2        3.75       16.86      9.87 o 
   7  -5   2        7.14        9.42      7.08 o 
 -10  -4   2       29.47       24.34     12.19 o 
  -9  -4   2      364.32      370.35     51.54 o 
  -8  -4   2       95.69       93.22      6.45 o 
  -7  -4   2      445.24      466.60     21.80 o 
  -6  -4   2     1093.16     1132.41     46.07 o 
  -5  -4   2      369.77      331.29     31.33 o 
  -4  -4   2       14.76       19.25      4.57 o 
  -2  -4   2     1494.41     1644.54      8.10 o 
  -1  -4   2     1150.95     1191.00      7.97 o 
   0  -4   2     2477.73     2683.89     10.08 o 
   1  -4   2     2677.66     2769.22      9.62 o 
   2  -4   2      887.07      941.33      7.62 o 
   3  -4   2     2461.22     2445.55     10.34 o 
   4  -4   2      298.18      301.97      6.56 o 
   5  -4   2     1555.69     1593.73     31.74 o 
   6  -4   2      527.60      534.45     21.68 o 
   7  -4   2      332.35      324.65      6.81 o 
   8  -4   2      852.30      880.45     10.52 o 
  -9  -3   2       42.33       44.22      4.81 o 
  -8  -3   2      368.89      363.28     27.15 o 
  -7  -3   2       42.49       48.49     11.25 o 
  -6  -3   2      244.87      256.49      6.01 o 
  -5  -3   2       59.54       78.88      5.18 o 
  -4  -3   2        9.22       12.17      3.99 o 
  -3  -3   2      117.48      109.38      5.77 o 
  -2  -3   2        3.99        0.34      4.83 o 
  -1  -3   2       21.02       15.99      4.97 o 
   0  -3   2       27.64       38.06      6.19 o 
   1  -3   2      140.91      149.94      6.22 o 
   2  -3   2     1441.68     1658.03     40.96 o 
   3  -3   2      243.07      266.84      6.50 o 
   4  -3   2       17.80       27.62      6.29 o 
   5  -3   2      144.72      134.63      8.06 o 
   6  -3   2      165.44      162.42      9.35 o 
   7  -3   2       10.67       31.67      8.09 o 
   8  -3   2      135.15      120.21      6.28 o 
  -9  -2   2      819.23      810.08      9.53 o 
  -8  -2   2       99.50       97.51      5.44 o 
  -7  -2   2      229.89      230.60      4.97 o 
  -6  -2   2      654.39      633.93     24.73 o 
  -5  -2   2      615.86      573.88     34.37 o 
  -4  -2   2     1164.60     1108.83     42.41 o 
  -3  -2   2      623.12      514.83     31.64 o 
  -2  -2   2      276.62      242.67     11.21 o 
   0  -2   2     2000.44     2118.53     11.97 o 
   1  -2   2     3193.33     3395.66     25.99 o 
   2  -2   2     3082.73     3340.65     33.70 o 
   3  -2   2     1143.50     1271.00     22.30 o 
   4  -2   2      361.94      396.11      8.89 o 
   5  -2   2     3415.15     3466.95     52.21 o 
   6  -2   2      121.95      128.78      5.77 o 
   7  -2   2      486.62      459.90      6.83 o 
   8  -2   2      255.08      263.02      6.62 o 
   9  -2   2      288.63      294.94      9.14 o 
  -9  -1   2       32.15       26.38      8.50 o 
  -8  -1   2      188.36      189.98      5.92 o 
  -7  -1   2      206.97      222.29      6.44 o 
  -6  -1   2     1222.45     1271.70     35.63 o 
  -5  -1   2      264.48      224.14     12.41 o 
  -4  -1   2       43.21       37.64      4.71 o 
  -3  -1   2     1952.58     1910.18     73.49 o 
  -2  -1   2     2095.24     2081.66     47.08 o 
  -1  -1   2      449.05      530.93      9.63 o 
   0  -1   2       10.61       11.10      6.25 o 
   1  -1   2     6144.67     6761.80     34.12 o 
   2  -1   2      485.17      505.26      8.87 o 
   3  -1   2      222.91      174.22      9.49 o 
   4  -1   2     1605.15     1682.27      9.98 o 
   5  -1   2     1360.48     1405.11     10.49 o 
   6  -1   2      234.58      238.11      8.12 o 
   7  -1   2       17.22       25.55      7.56 o 
   8  -1   2      200.79      202.34      8.38 o 
   9  -1   2      154.66      138.07      6.48 o 
  -9   0   2       31.72       22.71      8.49 o 
  -8   0   2       60.20       67.17      6.55 o 
  -7   0   2      765.84      827.19      6.79 o 
  -6   0   2      485.13      499.02      7.10 o 
  -5   0   2      138.35      121.93      5.11 o 
  -4   0   2       77.23       76.26      5.77 o 
  -3   0   2      606.93      618.10     12.19 o 
  -2   0   2      534.10      458.04     38.62 o 
  -1   0   2       14.24       17.82      6.80 o 
   0   0   2     3616.00     2240.05     19.23 o 
   1   0   2     5098.87     3668.38     29.32 o 
   2   0   2      201.97      193.84     16.47 o 
   3   0   2     1258.77     1169.35     11.60 o 
   4   0   2     1950.31     1978.97     10.98 o 
   5   0   2      101.00      119.11      5.62 o 
   6   0   2      322.12      331.88      8.27 o 
   7   0   2      726.99      711.70      8.93 o 
   8   0   2        2.74        8.29      5.68 o 
   9   0   2      222.79      227.57      8.99 o 
  10   0   2       39.21       47.81      6.33 o 
  -9   1   2      324.40      294.85      9.46 o 
  -8   1   2      507.78      520.37      7.38 o 
  -7   1   2        9.85       18.62      5.44 o 
  -6   1   2     1056.40     1112.03     25.88 o 
  -5   1   2     3051.89     3068.53    158.59 o 
  -4   1   2     1055.25     1088.38     24.10 o 
  -3   1   2       42.38       72.74      5.61 o 
  -2   1   2     7425.24     7928.82     27.54 o 
  -1   1   2     3884.28     3952.75     22.53 o 
   0   1   2     2975.62     3192.97     64.70 o 
   1   1   2      261.46      249.51     10.17 o 
   2   1   2     1707.26     1588.14      9.51 o 
   3   1   2     1218.91     1191.31     13.92 o 
   4   1   2     2216.94     2123.94     36.89 o 
   5   1   2      881.80      784.05      9.58 o 
   6   1   2     1187.15     1172.18      8.39 o 
   7   1   2      655.14      698.83      8.95 o 
   8   1   2       42.98       34.16      5.83 o 
   9   1   2      401.15      430.35      9.06 o 
  10   1   2      226.90      236.81      9.30 o 
  -8   2   2       41.26       33.27      5.99 o 
  -7   2   2       56.24       48.53      5.59 o 
  -6   2   2       37.96       40.87      5.65 o 
  -5   2   2       42.15       48.21      6.24 o 
  -4   2   2      263.88      289.00      6.19 o 
  -3   2   2      458.91      547.66     10.27 o 
  -2   2   2        3.39        3.62      5.90 o 
  -1   2   2      255.49      335.72     13.31 o 
   0   2   2        2.86        3.36      6.50 o 
   1   2   2        0.21        3.56      6.30 o 
   2   2   2       60.37       71.40      4.68 o 
   3   2   2      366.88      355.72     14.56 o 
   4   2   2       12.83       11.83      4.07 o 
   5   2   2      150.84      135.11      4.59 o 
   6   2   2      112.87      142.69      4.51 o 
   7   2   2        6.82       14.16      7.61 o 
   8   2   2      263.71      281.92      8.23 o 
   9   2   2        4.36       34.83      8.15 o 
  10   2   2       25.23       25.83      5.98 o 
  -8   3   2      536.06      506.00      8.15 o 
  -7   3   2      320.40      327.32      8.86 o 
  -6   3   2      932.06      902.28     81.12 o 
  -5   3   2      509.47      561.70     13.19 o 
  -4   3   2      897.03      887.21     28.94 o 
  -3   3   2     2476.33     2534.06     20.11 o 
  -2   3   2     3196.07     3537.64     69.70 o 
  -1   3   2      191.38      173.85      6.29 o 
   0   3   2     4105.23     4387.91     53.40 o 
   1   3   2     1718.56     1687.00    130.80 o 
   2   3   2     2856.11     2868.54    157.68 o 
   3   3   2     2792.14     2708.74    123.60 o 
   4   3   2     1440.94     1401.86     40.03 o 
   5   3   2       67.93       43.33      4.03 o 
   6   3   2     1744.24     1730.65     45.52 o 
   7   3   2      656.43      639.64     21.30 o 
   8   3   2      443.52      461.98      8.53 o 
   9   3   2       75.97       90.79      8.04 o 
  10   3   2       19.76       14.21      8.64 o 
  -7   4   2       38.40       39.64      4.68 o 
  -6   4   2      409.09      422.14     23.91 o 
  -5   4   2      154.02      173.90      8.68 o 
  -4   4   2       46.27       68.39      8.28 o 
  -3   4   2      208.74      174.90      6.19 o 
  -2   4   2     1524.71     1604.56     19.65 o 
  -1   4   2      518.17      531.67      5.89 o 
   0   4   2      134.86      135.12      6.97 o 
   1   4   2      337.85      319.83     20.50 o 
   2   4   2      638.92      706.29     13.68 o 
   3   4   2      325.64      295.29     17.70 o 
   4   4   2      512.42      496.28     19.37 o 
   5   4   2       48.20       54.01      5.22 o 
   6   4   2      264.95      266.01      8.90 o 
   7   4   2      309.58      297.77     11.29 o 
   8   4   2      117.23      106.15      4.40 o 
   9   4   2       10.28       17.52      5.42 o 
  10   4   2       29.78       16.60      5.92 o 
  -7   5   2        8.42       -0.79      5.89 o 
  -6   5   2      596.18      648.66      9.94 o 
  -5   5   2      544.88      553.32     12.58 o 
  -4   5   2      627.37      644.82     19.98 o 
  -3   5   2     1069.37     1179.26     57.44 o 
  -2   5   2      993.15      991.67     19.91 o 
  -1   5   2      310.91      285.84      6.17 o 
   0   5   2     1589.59     1618.77      7.14 o 
   1   5   2     1006.77     1051.20     23.92 o 
   2   5   2      945.77     1023.47     20.37 o 
   3   5   2      364.29      338.79      4.89 o 
   4   5   2      425.84      448.85     20.78 o 
   5   5   2     1639.56     1714.67     80.89 o 
   6   5   2      342.08      343.20      8.03 o 
   7   5   2       37.92       36.94      5.39 o 
   8   5   2      676.59      684.74     37.31 o 
   9   5   2       78.84       76.40     10.90 o 
  -6   6   2       43.24       34.01     12.83 o 
  -5   6   2      453.54      469.23      9.89 o 
  -4   6   2     1036.78     1066.61      7.76 o 
  -3   6   2       91.64      109.77      4.32 o 
  -2   6   2     1023.02      999.53      8.64 o 
  -1   6   2     1531.83     1551.18      7.37 o 
   0   6   2      887.15      898.87      6.36 o 
   1   6   2     1570.55     1612.76     35.35 o 
   2   6   2     1645.73     1740.41      8.17 o 
   3   6   2      772.27      720.99     19.05 o 
   4   6   2      351.47      337.07     20.73 o 
   5   6   2      325.74      304.64     15.61 o 
   6   6   2      840.39      862.08     28.46 o 
   7   6   2      406.93      400.08     24.03 o 
   8   6   2      295.72      302.90     32.62 o 
   9   6   2      119.61      126.49     12.44 o 
  10   6   2      223.93      179.32     19.86 o 
  -5   7   2       84.48       89.27      9.00 o 
  -4   7   2      244.44      296.80      6.35 o 
  -3   7   2      173.39      159.00     10.99 o 
  -2   7   2       54.63       72.76      5.66 o 
  -1   7   2      887.36      895.60     40.49 o 
   0   7   2      251.36      249.64      6.11 o 
   1   7   2       11.28       13.94      4.81 o 
   2   7   2      440.45      411.60     13.37 o 
   3   7   2       15.31       27.14      4.17 o 
   4   7   2        3.10       11.30      8.36 o 
   5   7   2      330.64      298.83     12.06 o 
   6   7   2       28.12       38.39     12.33 o 
   7   7   2       84.42      110.08      4.75 o 
   8   7   2       15.59       21.03      9.09 o 
   9   7   2       72.94       74.48      7.30 o 
  10   7   2       73.26       63.98      4.61 o 
  -4   8   2      294.62      291.75      6.62 o 
  -3   8   2      580.33      573.78     11.47 o 
  -2   8   2      273.56      291.84      5.14 o 
  -1   8   2      168.78      176.75      4.36 o 
   0   8   2     2476.80     2376.25      8.56 o 
   1   8   2     1245.88     1290.76      7.70 o 
   2   8   2      453.26      421.27     28.87 o 
   3   8   2     1590.19     1556.43     12.11 o 
   4   8   2     1173.36     1212.15     24.57 o 
   5   8   2      209.42      202.02     12.05 o 
   6   8   2      765.67      777.31     33.16 o 
   7   8   2      126.26      130.22      4.87 o 
   8   8   2      120.07      150.55      5.12 o 
   9   8   2      429.58      432.47     44.97 o 
  -3   9   2        2.29       11.01     14.09 o 
  -2   9   2        8.24        9.82      4.78 o 
  -1   9   2      135.46      115.45     16.57 o 
   0   9   2      171.02      166.16      4.91 o 
   1   9   2       25.44       36.41     16.19 o 
   2   9   2       48.93       47.82     11.12 o 
   3   9   2        8.95       13.46      5.54 o 
   4   9   2       57.03       55.23      4.72 o 
   5   9   2       17.70       24.06      7.07 o 
   6   9   2       59.74       65.43      9.52 o 
   7   9   2        2.61       -0.56      8.75 o 
   8   9   2        0.73        6.69      8.82 o 
   9   9   2       17.26       30.69      5.08 o 
  -2  10   2       60.08       51.53      6.29 o 
  -1  10   2      193.32      189.62      4.67 o 
   0  10   2      382.62      367.33      6.23 o 
   1  10   2       57.53       69.10     19.27 o 
   2  10   2      467.02      475.14     41.02 o 
   3  10   2     1118.62     1094.82     36.14 o 
   4  10   2      426.18      373.26     40.94 o 
   5  10   2      256.60      269.65     11.83 o 
   6  10   2      482.64      447.48     34.54 o 
   7  10   2       54.69       63.78      5.56 o 
   8  10   2      243.06      223.72     25.24 o 
  -1  11   2       49.13       35.20      5.17 o 
   0  11   2       39.76       43.80      4.99 o 
   1  11   2       95.12       87.24      6.21 o 
   2  11   2       66.96       56.13      4.97 o 
   3  11   2        2.58       14.52      9.86 o 
   4  11   2      136.30      115.57     29.24 o 
   5  11   2        2.12       12.53      8.46 o 
   6  11   2       35.38       37.46      5.21 o 
   7  11   2      114.24       87.19      5.95 o 
   2  12   2      129.42      120.28      8.59 o 
   3  12   2       47.01       69.98     11.11 o 
   4  12   2       11.67       21.69     13.56 o 
   5  12   2      133.41       89.20      8.31 o 
  -6 -11   3        3.21        6.34      5.83 o 
  -5 -11   3      151.93      129.12      5.26 o 
  -4 -11   3       12.57        4.49     12.78 o 
  -3 -11   3        2.34        6.50      6.02 o 
  -2 -11   3       41.18       26.82     10.77 o 
  -1 -11   3       65.82       58.97      9.36 o 
   0 -11   3       16.54       18.29      6.56 o 
  -7 -10   3       28.36       42.44     11.08 o 
  -6 -10   3       66.93       58.03      4.33 o 
  -5 -10   3       16.55       33.68     11.64 o 
  -4 -10   3      111.00      119.44     11.42 o 
  -3 -10   3      458.10      484.52     18.19 o 
  -2 -10   3      141.08      127.35     11.34 o 
  -1 -10   3      383.99      368.40     38.56 o 
   0 -10   3      127.22      135.38     20.41 o 
   1 -10   3      132.18      137.32      5.22 o 
   2 -10   3      109.21       99.56      5.43 o 
  -8  -9   3      337.75      300.65     35.56 o 
  -7  -9   3      118.38      136.04     30.33 o 
  -6  -9   3       98.14      124.62     13.00 o 
  -5  -9   3      156.72      166.92     17.11 o 
  -4  -9   3      190.97      200.32      7.52 o 
  -3  -9   3      325.75      362.95     20.07 o 
  -2  -9   3      147.79      157.95      5.77 o 
  -1  -9   3      118.56      123.23      8.81 o 
   0  -9   3      170.89      168.03      8.28 o 
   1  -9   3      463.08      425.21      5.58 o 
   2  -9   3      240.43      232.15      4.76 o 
   3  -9   3      384.60      380.70     18.73 o 
   4  -9   3      133.54      120.81      6.70 o 
  -8  -8   3        0.86        3.25      7.04 o 
  -7  -8   3      750.50      699.39     49.04 o 
  -6  -8   3        9.12       30.61     10.75 o 
  -5  -8   3        8.34       13.80      8.60 o 
  -4  -8   3       87.09       97.21      5.66 o 
  -3  -8   3       53.89       74.03      3.93 o 
  -2  -8   3       19.58       25.92      8.01 o 
  -1  -8   3      245.58      247.34      9.17 o 
   0  -8   3      145.87      143.67     16.58 o 
   1  -8   3      506.61      502.49      6.54 o 
   2  -8   3       44.08       50.51      5.90 o 
   3  -8   3       38.56       48.29      8.91 o 
   4  -8   3       28.10       20.83     11.38 o 
   5  -8   3       61.42       58.16      6.55 o 
  -9  -7   3      111.20       81.07      9.07 o 
  -8  -7   3      136.18      119.89      4.45 o 
  -7  -7   3      352.81      380.10     24.29 o 
  -6  -7   3      634.86      676.35     36.99 o 
  -5  -7   3      380.00      402.41     24.74 o 
  -4  -7   3      941.37     1035.64      5.76 o 
  -3  -7   3     1074.37     1054.10      6.46 o 
  -2  -7   3     1043.08     1112.83      7.10 o 
  -1  -7   3      272.42      288.74     12.48 o 
   0  -7   3     1185.02     1202.50     22.84 o 
   1  -7   3      472.40      467.58      7.84 o 
   2  -7   3      419.35      429.98      6.29 o 
   3  -7   3     1035.02     1043.57     11.45 o 
   4  -7   3     1083.16     1124.81     25.90 o 
   5  -7   3      105.03      121.16      6.29 o 
   6  -7   3      413.65      415.69     20.62 o 
  -9  -6   3        4.55       10.19      5.11 o 
  -8  -6   3        0.22        9.72      4.06 o 
  -7  -6   3        0.43        5.74      6.80 o 
  -6  -6   3        1.86       13.09      4.02 o 
  -5  -6   3     1744.55     1850.44    111.54 o 
  -4  -6   3      479.20      571.07     11.11 o 
  -3  -6   3        3.67        9.21      6.07 o 
  -2  -6   3       29.86       41.49      4.68 o 
  -1  -6   3        9.10       12.77      4.69 o 
   0  -6   3        3.85        6.21      3.90 o 
   1  -6   3        0.01        2.95      4.93 o 
   2  -6   3      218.53      246.87      9.48 o 
   3  -6   3      723.82      740.88      8.70 o 
   4  -6   3       54.44       58.31      9.56 o 
   5  -6   3       92.99      106.93     11.10 o 
   6  -6   3      189.68      210.37      8.16 o 
   7  -6   3       46.40       43.07     11.68 o 
  -9  -5   3       70.80       62.20      6.28 o 
  -8  -5   3       14.77       10.38      4.71 o 
  -7  -5   3      382.05      353.53     15.18 o 
  -6  -5   3      493.50      505.31     26.06 o 
  -5  -5   3     1065.44     1113.67     73.22 o 
  -4  -5   3      686.31      675.81     36.65 o 
  -3  -5   3     1558.11     1650.13     16.41 o 
  -2  -5   3     1788.36     1961.15     22.45 o 
  -1  -5   3     1334.47     1361.22     29.00 o 
   0  -5   3     3286.20     3575.46     25.75 o 
   1  -5   3     1841.53     1867.27      7.94 o 
   2  -5   3      376.94      381.96     18.11 o 
   3  -5   3      148.19      158.60      6.22 o 
   4  -5   3     2423.27     2515.27     10.34 o 
   5  -5   3      777.10      777.63     28.21 o 
   6  -5   3      675.49      722.79     21.84 o 
   7  -5   3      129.15      133.15      7.76 o 
  -9  -4   3        8.72       29.83     18.48 o 
  -8  -4   3       35.33       51.26      8.00 o 
  -7  -4   3      163.26      162.98     11.68 o 
  -6  -4   3       83.94       89.30      5.39 o 
  -5  -4   3      267.55      248.99     16.47 o 
  -4  -4   3       81.52       56.51      3.67 o 
  -3  -4   3     1423.64     1720.84     13.93 o 
  -2  -4   3     2136.20     2524.32      9.53 o 
  -1  -4   3      378.35      421.71      6.55 o 
   0  -4   3      217.91      243.06      4.60 o 
   1  -4   3      964.52     1033.44      6.88 o 
   2  -4   3      522.67      548.35      6.84 o 
   3  -4   3       99.69      122.01      6.05 o 
   4  -4   3     1723.19     1778.92     15.58 o 
   5  -4   3        4.40       12.20      6.18 o 
   6  -4   3      104.50      121.43     10.40 o 
   7  -4   3       95.27      105.29      8.29 o 
   8  -4   3        1.35       -3.69      5.96 o 
  -9  -3   3       47.40       46.34      8.54 o 
  -8  -3   3      256.52      276.32     49.61 o 
  -7  -3   3       72.98       58.27      7.88 o 
  -6  -3   3      200.47      193.94     14.24 o 
  -5  -3   3      617.22      547.26     20.07 o 
  -4  -3   3      436.94      457.66     17.48 o 
  -3  -3   3      405.76      380.32     16.98 o 
  -2  -3   3     1859.37     1939.35      9.02 o 
  -1  -3   3     2480.88     2869.68     46.63 o 
   0  -3   3      723.11      783.66     14.15 o 
   1  -3   3     1057.57     1099.53      8.06 o 
   2  -3   3     2316.51     2643.48     10.88 o 
   3  -3   3     2522.33     2545.07     16.09 o 
   4  -3   3      172.78      174.20      6.87 o 
   5  -3   3       20.39       26.26      7.16 o 
   6  -3   3     1364.09     1310.06     34.41 o 
   7  -3   3      679.48      694.22      7.24 o 
   8  -3   3      136.35      140.88      8.56 o 
  -9  -2   3       16.01       14.31      5.67 o 
  -8  -2   3      384.12      412.25     22.74 o 
  -7  -2   3      189.76      195.40      5.61 o 
  -6  -2   3      852.95      821.35     85.30 o 
  -5  -2   3     1167.35     1168.68     63.76 o 
  -4  -2   3      346.72      318.21     14.68 o 
  -3  -2   3      753.59      642.39     36.51 o 
  -2  -2   3     1198.48     1107.08     64.87 o 
  -1  -2   3      107.27       97.07      5.43 o 
   0  -2   3     2269.41     2501.20     11.45 o 
   1  -2   3     2693.19     2854.24     19.04 o 
   2  -2   3      476.90      467.97      7.52 o 
   3  -2   3     1787.07     1976.77     16.46 o 
   4  -2   3     1155.29     1317.62     25.06 o 
   5  -2   3      305.77      288.67     15.13 o 
   6  -2   3      968.23      988.62      7.66 o 
   7  -2   3      132.98      156.04      7.91 o 
   8  -2   3      410.61      445.44      8.91 o 
   9  -2   3       44.58       35.79      6.23 o 
  -9  -1   3        1.80       16.49      8.43 o 
  -8  -1   3      151.90      155.18      4.88 o 
  -7  -1   3       24.02       32.18      4.68 o 
  -6  -1   3       20.87       29.19      5.50 o 
  -5  -1   3       32.68       36.20     10.59 o 
  -4  -1   3      737.27      712.44     35.85 o 
  -3  -1   3      160.69      115.22      4.15 o 
  -2  -1   3      149.36      153.29      4.18 o 
  -1  -1   3      484.10      520.23      7.33 o 
   0  -1   3     1837.31     1855.89     34.34 o 
   1  -1   3      265.90      297.17      7.03 o 
   2  -1   3      244.38      291.18      7.17 o 
   3  -1   3      180.87      212.27      8.26 o 
   4  -1   3      747.78      784.45     26.41 o 
   5  -1   3       52.50       38.36      7.60 o 
   6  -1   3        1.48        5.48      7.60 o 
   7  -1   3      517.42      512.43      8.68 o 
   8  -1   3       80.00       69.44      5.91 o 
   9  -1   3       26.31       22.79      6.05 o 
  -9   0   3       80.80       79.66      6.42 o 
  -8   0   3      298.73      337.89      7.39 o 
  -7   0   3      671.28      705.34     10.72 o 
  -6   0   3      820.16      838.16     10.10 o 
  -5   0   3      251.36      240.97      8.76 o 
  -4   0   3     2857.94     3086.04     14.32 o 
  -3   0   3     3080.40     2847.07    221.22 o 
  -2   0   3     1598.51     1351.95     90.67 o 
  -1   0   3     1544.41     1145.40    115.22 o 
   0   0   3     1906.21     1276.15     15.75 o 
   1   0   3     1835.55     1214.38     16.55 o 
   2   0   3     5045.68     4632.76     29.20 o 
   3   0   3     3466.72     3306.58     57.27 o 
   4   0   3      477.79      418.48      8.81 o 
   5   0   3     1072.32     1143.43     10.02 o 
   6   0   3      311.69      342.86      8.24 o 
   7   0   3     1493.73     1444.74     10.19 o 
   8   0   3      557.21      568.98      7.01 o 
   9   0   3       25.96       53.91      8.05 o 
  10   0   3      119.82      127.87      8.99 o 
  -8   1   3       39.74       37.38      5.02 o 
  -7   1   3       57.11       58.45      5.13 o 
  -6   1   3      178.61      193.56      5.15 o 
  -5   1   3       16.32       22.20      4.64 o 
  -4   1   3        5.91       10.22      6.58 o 
  -3   1   3     1181.72     1337.01     42.68 o 
  -2   1   3       23.05       22.39      5.81 o 
  -1   1   3      337.97      301.97     10.66 o 
   0   1   3       44.24       61.40     12.48 o 
   1   1   3      255.62      278.48     15.77 o 
   2   1   3      817.65      789.46     31.10 o 
   3   1   3     1709.72     1781.08     50.79 o 
   4   1   3      632.52      673.92     55.34 o 
   5   1   3       98.60       90.94      7.90 o 
   6   1   3       43.00       46.15      7.83 o 
   7   1   3      145.60      162.71      7.75 o 
   8   1   3        8.25        3.19      5.41 o 
   9   1   3      107.71      125.56      5.81 o 
  10   1   3        2.70       14.31      6.07 o 
  -8   2   3      206.55      221.12      7.79 o 
  -7   2   3      154.35      169.06      6.29 o 
  -6   2   3      846.52      866.25     34.43 o 
  -5   2   3     1057.50     1007.89      7.75 o 
  -4   2   3     1329.54     1354.53     14.90 o 
  -3   2   3      953.60     1026.53     17.82 o 
  -2   2   3     1274.17     1375.64     10.70 o 
  -1   2   3     2290.79     2411.34     86.49 o 
   0   2   3     3651.39     3972.62     90.00 o 
   1   2   3     1994.32     2151.28     11.15 o 
   2   2   3     1879.82     1840.55    101.20 o 
   3   2   3     1029.74      979.65     23.71 o 
   4   2   3     2923.59     2850.22    106.92 o 
   5   2   3     1624.87     1561.96     52.81 o 
   6   2   3      417.87      393.80      8.78 o 
   7   2   3      133.44      117.40      5.86 o 
   8   2   3      122.34      115.58      7.91 o 
   9   2   3      795.41      785.71      7.77 o 
  10   2   3       67.34       55.26      8.70 o 
  -8   3   3       37.88       20.39      6.41 o 
  -7   3   3       93.10      114.63      7.16 o 
  -6   3   3       89.96       94.12      7.10 o 
  -5   3   3      513.64      540.80     17.06 o 
  -4   3   3     1025.95     1095.46     19.30 o 
  -3   3   3     1157.86     1171.76     11.18 o 
  -2   3   3      258.72      255.82      6.05 o 
  -1   3   3     2088.32     2354.76     19.69 o 
   0   3   3     1322.28     1466.54     16.97 o 
   1   3   3     1968.31     2069.43      9.52 o 
   2   3   3     1111.11     1124.66     36.84 o 
   3   3   3       64.49       57.21      4.26 o 
   4   3   3     1716.23     1711.89     95.93 o 
   5   3   3     1466.55     1429.68     24.26 o 
   6   3   3       27.43       15.79      3.63 o 
   7   3   3      774.41      787.00     13.84 o 
   8   3   3      278.82      267.89      8.27 o 
   9   3   3       63.61       62.94      5.66 o 
  10   3   3       39.64       29.81      8.54 o 
  -7   4   3      308.08      298.26     14.04 o 
  -6   4   3      239.82      251.73      6.75 o 
  -5   4   3       33.48       45.61      6.17 o 
  -4   4   3     1254.02     1254.24     11.19 o 
  -3   4   3      743.72      721.76     22.56 o 
  -2   4   3      385.11      398.94     19.66 o 
  -1   4   3     1162.03     1354.28      7.26 o 
   0   4   3      556.99      608.75     11.86 o 
   1   4   3      307.27      252.05     13.04 o 
   2   4   3      415.66      416.74      5.85 o 
   3   4   3      563.71      630.00     26.15 o 
   4   4   3     1450.13     1445.11     55.78 o 
   5   4   3      589.50      553.22     14.29 o 
   6   4   3      329.50      327.53     20.79 o 
   7   4   3       98.06       98.35      7.61 o 
   8   4   3      249.53      263.14      4.24 o 
   9   4   3        3.25       -7.92      7.92 o 
  10   4   3       24.74       51.63      8.40 o 
  -7   5   3      154.66      126.83      6.54 o 
  -6   5   3      231.43      222.05     10.67 o 
  -5   5   3      388.70      437.60     12.55 o 
  -4   5   3      766.66      792.47     10.17 o 
  -3   5   3      370.16      409.92      6.75 o 
  -2   5   3     1893.46     1933.22      8.60 o 
  -1   5   3     3177.10     3123.19     19.76 o 
   0   5   3     1402.69     1368.72     21.62 o 
   1   5   3     2715.01     2910.30     39.86 o 
   2   5   3     1562.23     1608.16      7.10 o 
   3   5   3     1184.04     1201.64     33.41 o 
   4   5   3     1814.24     1771.32     63.58 o 
   5   5   3      414.28      404.78     22.48 o 
   6   5   3     1037.71     1117.13     61.28 o 
   7   5   3      401.61      377.20      7.52 o 
   8   5   3      262.98      253.67     11.85 o 
   9   5   3      828.42      838.54     39.87 o 
  -6   6   3        5.29        0.05     14.85 o 
  -5   6   3        9.92       20.48      5.90 o 
  -4   6   3        0.84       -2.17      9.44 o 
  -3   6   3        5.88       14.03      4.65 o 
  -2   6   3      985.37      959.11     14.29 o 
  -1   6   3       97.16      106.33      7.71 o 
   0   6   3       15.32       14.04      5.57 o 
   1   6   3      152.69      163.83      6.06 o 
   2   6   3      110.72      122.33      5.89 o 
   3   6   3       25.69       29.55      4.12 o 
   4   6   3       19.72       25.67      3.63 o 
   5   6   3       41.75       38.60      8.05 o 
   6   6   3      183.21      212.02      8.42 o 
   7   6   3      172.03      175.15     10.54 o 
   8   6   3        2.36       15.38      9.59 o 
   9   6   3        1.24        9.06      7.94 o 
  10   6   3       28.05       41.78      6.68 o 
  -5   7   3       80.91       81.13      9.00 o 
  -4   7   3      188.21      210.48      9.35 o 
  -3   7   3      673.98      732.79     16.05 o 
  -2   7   3     1465.23     1405.92     51.51 o 
  -1   7   3      110.31      120.51      7.34 o 
   0   7   3     1487.81     1498.63     10.41 o 
   1   7   3     2043.83     2024.36     73.52 o 
   2   7   3     1437.95     1385.11     33.07 o 
   3   7   3     1548.41     1608.68     24.02 o 
   4   7   3     1719.59     1761.63     53.43 o 
   5   7   3      351.48      330.67      6.99 o 
   6   7   3      482.34      467.21     22.72 o 
   7   7   3      322.56      329.38      4.60 o 
   8   7   3      432.71      447.76     18.71 o 
   9   7   3      137.92      132.68      6.29 o 
  10   7   3      181.31      155.29     23.83 o 
  -4   8   3      324.50      322.39     10.26 o 
  -3   8   3        6.86        1.32      5.79 o 
  -2   8   3      187.69      171.37      5.52 o 
  -1   8   3      327.86      303.77      5.18 o 
   0   8   3      212.23      212.28     11.13 o 
   1   8   3       76.02       66.52      6.48 o 
   2   8   3      450.41      435.61     24.67 o 
   3   8   3      115.26      122.55      4.75 o 
   4   8   3        1.52        5.64      6.03 o 
   5   8   3      279.62      280.32     11.25 o 
   6   8   3        5.18       10.25      3.59 o 
   7   8   3      177.69      186.03     11.19 o 
   8   8   3        1.01       -2.30      4.78 o 
   9   8   3        0.61        9.47      4.33 o 
  10   8   3        6.27        5.43      6.26 o 
  -3   9   3       32.99       34.83      9.33 o 
  -2   9   3      345.19      363.97     35.39 o 
  -1   9   3      421.72      421.54     13.22 o 
   0   9   3       80.94       74.59      5.02 o 
   1   9   3      174.64      176.67      9.26 o 
   2   9   3     1334.50     1310.61      6.55 o 
   3   9   3      179.92      197.83     13.22 o 
   4   9   3      258.24      260.98     19.22 o 
   5   9   3      891.58      878.25     66.90 o 
   6   9   3      728.61      708.22     66.02 o 
   7   9   3       15.82       40.41      6.76 o 
   8   9   3      102.79       95.35      4.34 o 
   9   9   3       50.58       58.62      4.47 o 
  -2  10   3      194.63      175.36      7.15 o 
  -1  10   3      276.27      269.29      8.75 o 
   0  10   3      375.66      367.84     44.00 o 
   1  10   3      290.48      296.62      6.27 o 
   2  10   3       24.84       37.42      4.50 o 
   3  10   3       62.69       50.33      5.57 o 
   4  10   3      176.06      189.93     26.74 o 
   5  10   3      198.95      202.33      6.29 o 
   6  10   3      128.10      114.88      8.70 o 
   7  10   3      129.05      138.35     12.90 o 
   8  10   3       36.80       35.35      3.90 o 
   0  11   3       42.83       21.44      5.72 o 
   1  11   3       47.19       58.87      8.09 o 
   2  11   3        2.05       -6.76      6.76 o 
   3  11   3        8.84       21.84      8.84 o 
   4  11   3      114.14      112.98      6.17 o 
   5  11   3       91.60       99.78     13.19 o 
   6  11   3        1.46       -3.38      6.59 o 
   7  11   3      194.32      172.83     32.56 o 
   2  12   3      374.51      318.92     16.73 o 
   3  12   3      208.49      173.97      6.48 o 
   4  12   3       23.86       22.53     12.56 o 
   5  12   3      483.06      453.38     51.42 o 
  -5 -11   4       71.32       64.91     18.55 o 
  -4 -11   4        8.09        6.07      6.03 o 
  -3 -11   4       38.78       30.45      4.41 o 
  -2 -11   4      218.17      210.06      5.43 o 
  -1 -11   4      201.58      176.80     28.59 o 
   0 -11   4       12.40       39.83     10.78 o 
  -7 -10   4      207.16      170.72     28.92 o 
  -6 -10   4       74.63       58.05     13.15 o 
  -5 -10   4      155.50      172.30     28.45 o 
  -4 -10   4      368.62      357.88     13.82 o 
  -3 -10   4       42.30       49.69     13.34 o 
  -2 -10   4       58.73       63.90      4.89 o 
  -1 -10   4      223.66      208.76     14.22 o 
   0 -10   4      879.08      872.27      9.73 o 
   1 -10   4      102.19       95.19      4.53 o 
   2 -10   4       87.54       65.62     15.57 o 
  -8  -9   4       76.53       65.14      4.60 o 
  -7  -9   4        5.41       12.39      7.20 o 
  -6  -9   4        5.03       20.41      4.81 o 
  -5  -9   4       32.97       37.22      4.11 o 
  -4  -9   4       66.10       86.35     16.33 o 
  -3  -9   4       43.15       56.13      5.76 o 
  -2  -9   4       25.28       31.26     11.26 o 
  -1  -9   4       33.07       28.38     19.85 o 
   0  -9   4      115.02      126.63     11.76 o 
   1  -9   4       28.61       27.75      5.96 o 
   2  -9   4       39.77       50.33      9.33 o 
   3  -9   4       12.64       32.32      9.05 o 
   4  -9   4       53.35       53.95     13.28 o 
  -8  -8   4       34.32       41.45      5.02 o 
  -7  -8   4        4.17       -0.22      7.78 o 
  -6  -8   4     1782.26     1755.29    141.99 o 
  -5  -8   4      230.02      223.58     17.17 o 
  -4  -8   4      423.05      441.83     21.31 o 
  -3  -8   4      569.85      660.38     17.07 o 
  -2  -8   4      894.74      956.24     13.92 o 
  -1  -8   4      214.52      216.41      4.84 o 
   0  -8   4      682.61      708.38      6.75 o 
   1  -8   4      256.42      251.02     11.85 o 
   2  -8   4     1589.70     1596.83     14.10 o 
   3  -8   4      161.62      167.61     20.12 o 
   4  -8   4       99.20       88.22      6.34 o 
   5  -8   4     1456.61     1307.61     41.21 o 
  -9  -7   4       13.39       18.76      6.76 o 
  -8  -7   4        0.30        9.97      4.88 o 
  -7  -7   4        0.62       -3.70      4.78 o 
  -6  -7   4        1.31       15.91      6.54 o 
  -5  -7   4        1.60        4.16      4.46 o 
  -4  -7   4       72.80       71.76      5.68 o 
  -3  -7   4        1.71       15.91     14.14 o 
  -2  -7   4       92.40      110.84      5.69 o 
  -1  -7   4      551.44      635.97     17.19 o 
   0  -7   4      505.97      547.01      6.47 o 
   1  -7   4       35.21       57.87      5.63 o 
   2  -7   4      216.87      220.74      8.24 o 
   3  -7   4      528.59      583.33      6.85 o 
   4  -7   4       22.62       27.89      5.85 o 
   5  -7   4        6.62        9.40      6.99 o 
   6  -7   4       70.85       62.77      7.24 o 
  -9  -6   4       60.18       73.13     10.02 o 
  -8  -6   4      121.64      122.39     21.03 o 
  -7  -6   4      201.02      221.16     13.91 o 
  -6  -6   4       26.00       26.73      4.12 o 
  -5  -6   4       65.75       73.28     14.45 o 
  -4  -6   4     3360.35     3345.60    419.09 o 
  -3  -6   4      148.10      133.18      7.16 o 
  -2  -6   4      801.49      848.39     15.74 o 
  -1  -6   4     2761.62     3107.64      8.93 o 
   0  -6   4      256.35      286.43      8.28 o 
   1  -6   4       14.65       -0.48     11.53 o 
   2  -6   4     4746.13     4961.65     77.50 o 
   3  -6   4      274.68      306.65      6.23 o 
   4  -6   4      154.43      149.67      5.89 o 
   5  -6   4      333.32      321.76      6.71 o 
   6  -6   4      520.69      515.57     11.20 o 
  -9  -5   4      176.74      162.73      9.06 o 
  -8  -5   4       28.11       14.01     10.04 o 
  -7  -5   4      158.44      141.26     13.73 o 
  -6  -5   4      277.68      306.10     22.61 o 
  -5  -5   4       27.76       27.60      3.45 o 
  -4  -5   4      106.06       97.56      3.51 o 
  -3  -5   4      924.70      934.50      7.02 o 
  -2  -5   4      219.32      239.87      4.53 o 
  -1  -5   4       38.88       33.23      4.04 o 
   0  -5   4      737.40      727.80     14.79 o 
   1  -5   4      661.04      747.76     11.26 o 
   2  -5   4      855.66      880.22      6.57 o 
   3  -5   4      536.29      531.58      6.01 o 
   4  -5   4        6.69       14.78      5.64 o 
   5  -5   4      213.62      237.82      6.87 o 
   6  -5   4      198.36      196.85      7.81 o 
   7  -5   4      240.96      249.70     29.14 o 
  -9  -4   4        1.23       12.71     10.52 o 
  -8  -4   4      129.49      144.81     11.08 o 
  -7  -4   4      176.04      189.44     15.70 o 
  -6  -4   4        2.89        7.04      3.77 o 
  -5  -4   4       58.53       68.11      7.87 o 
  -4  -4   4      596.62      563.46     24.42 o 
  -3  -4   4       81.08       68.74      4.76 o 
  -2  -4   4      522.12      633.88      9.24 o 
  -1  -4   4      922.76      881.21     17.36 o 
   0  -4   4      580.95      587.54     14.19 o 
   1  -4   4     1191.35     1333.89     35.72 o 
   2  -4   4      128.33      157.30      5.77 o 
   3  -4   4      103.80      104.57      5.92 o 
   4  -4   4     1550.16     1717.84      9.49 o 
   5  -4   4      114.31      129.09      7.99 o 
   6  -4   4      134.79      130.52      7.99 o 
   7  -4   4       39.50       36.08      5.74 o 
   8  -4   4      293.96      274.87      9.00 o 
  -9  -3   4      228.04      208.00     32.86 o 
  -8  -3   4      221.09      241.31     37.28 o 
  -7  -3   4      612.49      614.58     22.62 o 
  -6  -3   4      213.03      193.63     16.41 o 
  -5  -3   4      850.25      795.16     44.79 o 
  -4  -3   4      916.56      892.18     55.04 o 
  -3  -3   4     2125.05     2199.67    109.34 o 
  -2  -3   4      338.78      290.39      6.17 o 
  -1  -3   4     2417.24     2615.18     36.99 o 
   0  -3   4      680.40      701.10     19.30 o 
   1  -3   4      737.82      716.08     12.79 o 
   2  -3   4     1784.63     2002.35     30.11 o 
   3  -3   4     2395.09     2496.81     10.79 o 
   4  -3   4      398.14      353.63      7.85 o 
   5  -3   4      170.42      189.81      7.62 o 
   6  -3   4     1241.25     1047.91     24.56 o 
   7  -3   4      232.24      227.85      8.26 o 
   8  -3   4      113.65      124.27      6.26 o 
  -9  -2   4        2.23        3.39      7.69 o 
  -8  -2   4        8.99       18.66      4.73 o 
  -7  -2   4       29.56       30.02      7.68 o 
  -6  -2   4       62.35       60.78      6.01 o 
  -5  -2   4       19.44       14.88      4.77 o 
  -4  -2   4       54.88       61.06      3.55 o 
  -3  -2   4      326.58      298.13     13.32 o 
  -2  -2   4      201.13      200.44      9.38 o 
  -1  -2   4      191.27      212.97      6.51 o 
   0  -2   4       66.96       68.45      5.28 o 
   1  -2   4        0.55        4.20      4.89 o 
   2  -2   4        4.84       10.24      7.13 o 
   3  -2   4        0.90       -2.10      6.11 o 
   4  -2   4       82.78       91.47      7.37 o 
   5  -2   4      958.63      944.76     63.44 o 
   6  -2   4        1.91        6.54      7.38 o 
   7  -2   4      145.90      155.48      7.74 o 
   8  -2   4       91.54      113.83      5.78 o 
   9  -2   4       68.41       65.30      8.54 o 
  -9  -1   4      408.31      429.86     15.96 o 
  -8  -1   4      195.60      216.57      9.56 o 
  -7  -1   4      474.45      495.30      8.70 o 
  -6  -1   4      611.57      659.44      9.30 o 
  -5  -1   4     1276.65     1302.72     67.52 o 
  -4  -1   4      962.76      857.86     50.31 o 
  -3  -1   4     2123.15     1907.95     70.48 o 
  -2  -1   4      175.26      151.67      7.42 o 
  -1  -1   4     5445.63     5107.75     26.25 o 
   0  -1   4     8609.96     7974.03    323.80 o 
   1  -1   4     1747.57     1797.31     25.78 o 
   2  -1   4      119.66      192.37      6.39 o 
   3  -1   4     4735.61     5003.54    490.41 o 
   4  -1   4     1469.09     1451.23     21.05 o 
   5  -1   4     1273.65     1138.00      8.29 o 
   6  -1   4      357.46      361.65      6.39 o 
   7  -1   4       68.12       82.64      5.55 o 
   8  -1   4      584.70      584.52      8.98 o 
   9  -1   4      357.13      370.74      9.04 o 
  -9   0   4      131.47      104.68      9.94 o 
  -8   0   4        9.41        4.66      5.56 o 
  -7   0   4       29.81       28.62      4.63 o 
  -6   0   4      253.60      264.60      6.14 o 
  -5   0   4      511.46      475.11      7.57 o 
  -4   0   4      179.71      157.21      9.86 o 
  -3   0   4      334.44      329.94     21.77 o 
  -2   0   4      662.28      533.24     11.08 o 
  -1   0   4      581.77      438.84     42.97 o 
   0   0   4      505.63      382.58      8.41 o 
   1   0   4     1332.84      853.19     11.30 o 
   2   0   4        8.97        7.88      7.99 o 
   3   0   4      750.64      751.42     14.50 o 
   4   0   4     1514.70     1486.71      9.75 o 
   5   0   4      477.25      454.03      8.58 o 
   6   0   4       99.41      107.63      5.69 o 
   7   0   4       30.00       24.87      5.24 o 
   8   0   4      189.42      184.01      8.10 o 
   9   0   4       39.04       52.73      8.11 o 
  10   0   4        5.87       -3.04      6.15 o 
  -8   1   4      244.60      233.62      5.15 o 
  -7   1   4      606.05      639.20     14.12 o 
  -6   1   4      559.51      583.17      6.75 o 
  -5   1   4      636.19      668.44      6.92 o 
  -4   1   4      395.20      382.38     25.59 o 
  -3   1   4     2012.16     2045.42     87.06 o 
  -2   1   4      946.72      900.80      9.19 o 
  -1   1   4     1425.22     1294.81     60.31 o 
   1   1   4     1349.20     1225.02     57.44 o 
   2   1   4     6503.01     6147.09    585.13 o 
   3   1   4     1920.66     1825.75    165.98 o 
   4   1   4       76.52       44.65      5.22 o 
   5   1   4     1903.77     1828.42     11.47 o 
   6   1   4      400.07      363.88      6.48 o 
   7   1   4      271.05      302.94      8.18 o 
   8   1   4       86.88       95.40      7.82 o 
   9   1   4       23.12       48.23      8.00 o 
  10   1   4      128.45      130.03      8.63 o 
  -8   2   4      146.27      148.19      7.05 o 
  -7   2   4      578.42      601.13     23.12 o 
  -6   2   4       41.83       55.83      4.88 o 
  -5   2   4      581.04      621.30      6.82 o 
  -4   2   4     1295.82     1295.27     33.83 o 
  -3   2   4     1076.07     1050.91     15.19 o 
  -2   2   4     2244.44     2323.81     13.53 o 
  -1   2   4     3120.97     3299.27     15.99 o 
   0   2   4     2749.37     2866.93     67.55 o 
   1   2   4     1186.23     1221.76     25.92 o 
   2   2   4      426.06      435.63     13.57 o 
   3   2   4     2057.33     1868.31     87.95 o 
   4   2   4     2081.75     1892.55     68.11 o 
   5   2   4     1703.26     1817.16     80.76 o 
   6   2   4      355.16      383.53      8.53 o 
   7   2   4      827.23      777.32      7.34 o 
   8   2   4      521.24      505.04      6.84 o 
   9   2   4      159.83      162.52      8.16 o 
  10   2   4       16.34       19.03      5.87 o 
  -7   3   4      141.96      157.73     10.79 o 
  -6   3   4      153.08      154.13      4.90 o 
  -5   3   4       62.11       73.78      8.44 o 
  -4   3   4      931.72      970.35     11.91 o 
  -3   3   4      735.34      782.27     11.80 o 
  -2   3   4       25.43       28.43      7.88 o 
  -1   3   4      598.64      639.12      6.71 o 
   0   3   4      146.69      160.56      4.58 o 
   1   3   4      354.70      386.61      6.95 o 
   2   3   4      303.71      291.02      8.54 o 
   3   3   4        3.07        8.18      3.61 o 
   4   3   4     1272.15     1334.46     58.77 o 
   5   3   4      231.72      224.40      4.54 o 
   6   3   4       73.65       72.25      3.95 o 
   7   3   4      613.67      618.05      6.02 o 
   8   3   4       74.31       70.27      5.59 o 
   9   3   4      125.89      120.75      8.01 o 
  10   3   4       20.72       46.86      8.55 o 
  -7   4   4      175.12      159.27      7.79 o 
  -6   4   4      446.95      445.91      6.85 o 
  -5   4   4      458.49      480.28     16.09 o 
  -4   4   4      111.34      117.67      5.68 o 
  -3   4   4     2096.70     2109.38     12.89 o 
  -2   4   4     2720.57     2831.66     21.03 o 
  -1   4   4     1094.32     1084.36      6.76 o 
   0   4   4     2508.91     2710.10      9.20 o 
   1   4   4     5461.50     5894.63     81.61 o 
   2   4   4     2470.14     2481.70     64.36 o 
   3   4   4     2195.41     2271.19     75.07 o 
   4   4   4      220.75      182.18      7.74 o 
   5   4   4     1226.54     1050.03     76.92 o 
   6   4   4     2098.06     2040.61    114.23 o 
   7   4   4      871.18      913.24     27.43 o 
   8   4   4      218.64      209.65     10.08 o 
   9   4   4      703.26      685.42      7.40 o 
  10   4   4      178.50      178.62      8.97 o 
  -6   5   4        1.10        7.24      5.94 o 
  -5   5   4       35.26       47.64      5.79 o 
  -4   5   4        4.29       -4.34      8.26 o 
  -3   5   4      206.27      215.64      8.98 o 
  -2   5   4      374.45      384.30     29.10 o 
  -1   5   4       14.58       30.21      7.87 o 
   0   5   4       15.33       22.71      4.03 o 
   1   5   4       50.03       76.46     10.22 o 
   2   5   4        3.50        7.03      8.39 o 
   3   5   4      658.73      717.94     37.06 o 
   4   5   4        0.13       11.84      4.02 o 
   5   5   4        8.77       12.35      4.03 o 
   6   5   4       55.92       76.08      4.80 o 
   7   5   4        1.08       10.01      5.47 o 
   8   5   4       12.61        8.97      5.15 o 
   9   5   4       17.89       18.24      4.10 o 
  -6   6   4      642.65      631.59     14.92 o 
  -5   6   4      200.63      198.04      5.38 o 
  -4   6   4      709.40      730.89     10.15 o 
  -3   6   4      351.36      376.70     28.82 o 
  -2   6   4       41.72       47.38      5.38 o 
  -1   6   4     1238.62     1229.15     29.97 o 
   0   6   4     2902.41     2933.96     17.54 o 
   1   6   4     1211.30     1118.61     70.27 o 
   2   6   4     1317.74     1368.36     36.14 o 
   3   6   4     1769.38     1875.28     17.85 o 
   4   6   4      740.18      721.17     18.73 o 
   5   6   4     2056.58     2182.99     66.15 o 
   6   6   4       54.15       44.91      4.09 o 
   7   6   4      387.00      387.53     20.46 o 
   8   6   4      918.76      974.23      7.98 o 
   9   6   4      121.90      126.02      4.47 o 
  10   6   4       25.47       25.36      4.82 o 
  -5   7   4      173.75      183.20      6.55 o 
  -4   7   4      162.00      151.37      8.78 o 
  -3   7   4      212.95      214.41      9.72 o 
  -2   7   4      222.39      238.96     10.11 o 
  -1   7   4      182.38      197.67      4.22 o 
   0   7   4       18.81       20.26      4.12 o 
   1   7   4      579.50      566.04      7.65 o 
   2   7   4      242.29      246.53      5.14 o 
   3   7   4       10.32        8.44     20.57 o 
   4   7   4       28.94       21.90      4.03 o 
   5   7   4     1551.11     1488.41     75.68 o 
   6   7   4      314.56      335.86      6.85 o 
   7   7   4        7.46       15.58     10.27 o 
   8   7   4        2.10       12.68      4.58 o 
   9   7   4      147.94      138.85      9.62 o 
  10   7   4       30.33       21.02      8.06 o 
  -4   8   4      258.11      258.13      9.35 o 
  -3   8   4      106.94      109.49      9.26 o 
  -2   8   4      161.18      180.04      5.11 o 
  -1   8   4      274.11      266.28     19.40 o 
   0   8   4        7.17        7.94      5.53 o 
   1   8   4      188.54      187.70     16.96 o 
   2   8   4      921.76      923.87      6.80 o 
   3   8   4      444.62      393.94     25.38 o 
   4   8   4      320.51      296.22     13.34 o 
   5   8   4      409.76      426.91     22.04 o 
   6   8   4      132.35      143.88      9.60 o 
   7   8   4      273.41      283.70     12.41 o 
   8   8   4       25.82       21.82      4.07 o 
   9   8   4      161.74      156.64     12.43 o 
  10   8   4       23.87       20.44      5.44 o 
  -3   9   4      158.76      140.98      4.62 o 
  -2   9   4      635.55      639.83      9.91 o 
  -1   9   4      472.71      482.68     14.07 o 
   0   9   4      578.44      538.54     26.88 o 
   1   9   4      354.00      337.52     21.39 o 
   2   9   4      336.35      341.45      6.05 o 
   3   9   4      282.31      280.98      5.00 o 
   4   9   4      471.17      462.74     11.27 o 
   5   9   4       65.37       70.25      8.09 o 
   6   9   4      262.51      241.98     18.21 o 
   7   9   4      517.73      535.06     34.18 o 
   8   9   4      121.63      121.75      9.58 o 
   9   9   4       78.90       72.75      6.86 o 
  -2  10   4        0.77       27.87      7.30 o 
  -1  10   4        1.89        8.31     10.17 o 
   0  10   4        0.80        8.29     13.62 o 
   1  10   4       21.25       21.57      5.53 o 
   2  10   4      170.94      154.20     12.45 o 
   3  10   4      229.12      239.73     12.52 o 
   4  10   4       15.63       33.23      9.32 o 
   5  10   4        1.54        2.38      6.95 o 
   6  10   4        0.35        1.57      4.20 o 
   7  10   4       48.98       50.07      8.51 o 
   8  10   4       45.91       44.53      4.27 o 
   0  11   4      285.75      263.40      9.04 o 
   1  11   4      427.93      403.71     29.86 o 
   2  11   4      311.17      305.31      6.36 o 
   3  11   4      547.02      567.45     35.56 o 
   4  11   4      401.46      353.12     16.16 o 
   5  11   4        6.44       15.96      3.44 o 
   6  11   4      328.87      334.79     33.03 o 
   7  11   4       76.31       67.23      4.40 o 
   2  12   4      118.43       96.61      9.95 o 
   3  12   4       28.29       24.76      6.28 o 
   4  12   4      228.60      174.69     11.96 o 
   5  12   4      135.05       92.41     15.67 o 
  -4 -11   5       37.60       23.18     18.13 o 
  -3 -11   5      221.86      211.21     24.50 o 
  -2 -11   5      102.02       82.65     17.70 o 
  -1 -11   5       83.04       59.15      6.24 o 
   0 -11   5      154.15      125.75      4.87 o 
  -6 -10   5       14.36       10.11      4.30 o 
  -5 -10   5        9.44        9.09     10.54 o 
  -4 -10   5        4.13       11.38      4.13 o 
  -3 -10   5        0.43       19.97      4.82 o 
  -2 -10   5       54.29       57.68      5.86 o 
  -1 -10   5      124.57      124.72      4.33 o 
   0 -10   5      194.31      174.74     21.21 o 
   1 -10   5        0.02       -7.60      7.60 o 
   2 -10   5       24.91       16.65      5.14 o 
  -7  -9   5       39.77       35.43     10.48 o 
  -6  -9   5      203.20      188.31     17.20 o 
  -5  -9   5      358.30      373.69     26.57 o 
  -4  -9   5      168.20      177.48     16.85 o 
  -3  -9   5      472.12      486.18      6.32 o 
  -2  -9   5      564.85      601.34     33.31 o 
  -1  -9   5      259.34      283.92      6.21 o 
   0  -9   5       21.94       36.91      9.95 o 
   1  -9   5      706.04      737.21     38.43 o 
   2  -9   5      296.36      267.06     16.08 o 
   3  -9   5      662.98      603.73     50.76 o 
  -8  -8   5       62.94       39.47      5.17 o 
  -7  -8   5       65.75       72.39     13.13 o 
  -6  -8   5      269.08      275.75     16.23 o 
  -5  -8   5      174.75      190.80     15.69 o 
  -4  -8   5       31.82       53.76      5.47 o 
  -3  -8   5       76.09       83.43      9.02 o 
  -2  -8   5      351.51      390.44      7.11 o 
  -1  -8   5       57.40       78.88     15.55 o 
   0  -8   5      225.18      271.18      5.21 o 
   1  -8   5     1408.42     1449.23     19.06 o 
   2  -8   5        3.47       28.75     13.44 o 
   3  -8   5        2.36       15.53      5.86 o 
   4  -8   5      122.01      114.07      6.44 o 
   5  -8   5       11.26       13.10      6.46 o 
  -8  -7   5       43.21       44.51      3.95 o 
  -7  -7   5       68.63       74.61      8.45 o 
  -6  -7   5      104.94      116.89      9.20 o 
  -5  -7   5      169.73      183.16     16.72 o 
  -4  -7   5      153.11      197.16      5.79 o 
  -3  -7   5      544.96      618.31     14.13 o 
  -2  -7   5      328.74      343.15     21.47 o 
  -1  -7   5      180.38      196.74      4.22 o 
   0  -7   5     1515.74     1653.63     14.58 o 
   1  -7   5      472.26      501.84     12.21 o 
   2  -7   5      105.36      110.14      5.84 o 
   3  -7   5      610.39      599.22     13.02 o 
   4  -7   5     1037.81     1084.19     17.79 o 
   5  -7   5      214.65      232.37     20.65 o 
   6  -7   5        4.90       13.30      8.54 o 
  -8  -6   5      271.48      258.38     21.88 o 
  -7  -6   5       11.57       13.94      6.74 o 
  -6  -6   5      159.57      153.28     10.90 o 
  -5  -6   5     1041.14     1100.65     59.94 o 
  -4  -6   5        7.56        6.23      3.43 o 
  -3  -6   5       51.41       61.46      7.69 o 
  -2  -6   5     1776.15     1889.78     17.00 o 
  -1  -6   5      525.57      554.89     21.46 o 
   0  -6   5      147.07      159.84     13.49 o 
   1  -6   5      534.66      567.02     10.58 o 
   2  -6   5      388.23      389.07     20.10 o 
   3  -6   5      731.25      749.59      7.80 o 
   4  -6   5       77.51       86.94      5.91 o 
   5  -6   5      531.45      549.46      7.28 o 
   6  -6   5      106.25      104.92      7.12 o 
  -9  -5   5      122.99      131.83     36.65 o 
  -8  -5   5       30.50       44.28      4.80 o 
  -7  -5   5        3.99       10.86      4.03 o 
  -6  -5   5      204.93      241.28     15.03 o 
  -5  -5   5      242.92      240.86      8.64 o 
  -4  -5   5      432.31      493.82     29.90 o 
  -3  -5   5      290.48      322.74     18.21 o 
  -2  -5   5      346.59      336.92     22.93 o 
  -1  -5   5        7.19       15.04      4.66 o 
   0  -5   5       11.86       19.98      6.50 o 
   1  -5   5      685.62      727.38     24.50 o 
   2  -5   5       80.88       94.08     13.04 o 
   3  -5   5        2.18       16.14      5.68 o 
   4  -5   5      303.31      311.72      6.47 o 
   5  -5   5       63.27       60.05      6.47 o 
   6  -5   5      114.76      119.92      7.61 o 
   7  -5   5      100.97      115.67      8.39 o 
  -9  -4   5      134.40      117.95      6.83 o 
  -8  -4   5      275.31      269.56      6.55 o 
  -7  -4   5      418.56      441.12     28.29 o 
  -6  -4   5      246.17      257.55     13.48 o 
  -5  -4   5      925.56      959.04     29.70 o 
  -4  -4   5      828.41      814.11     50.33 o 
  -3  -4   5      568.85      602.05     14.63 o 
  -2  -4   5      769.64      778.18      6.71 o 
  -1  -4   5     2272.12     2244.86     33.58 o 
   0  -4   5     2416.99     2625.88     48.21 o 
   1  -4   5      681.35      715.04      6.05 o 
   2  -4   5      669.13      689.40      6.35 o 
   3  -4   5      173.06      208.40      6.07 o 
   4  -4   5     2177.15     2296.44     14.84 o 
   5  -4   5      790.89      806.83     20.68 o 
   6  -4   5       29.33       24.19      7.52 o 
   7  -4   5      391.68      389.08      6.87 o 
   8  -4   5      422.37      396.12      9.81 o 
  -9  -3   5        0.14        2.48      8.28 o 
  -8  -3   5        0.24        2.01      5.80 o 
  -7  -3   5       15.55       22.98      6.51 o 
  -6  -3   5      224.62      227.39     18.51 o 
  -5  -3   5       10.15       15.62      3.86 o 
  -4  -3   5      101.12      109.89     12.03 o 
  -3  -3   5       84.38       84.93      5.78 o 
  -2  -3   5      290.15      307.30      5.20 o 
  -1  -3   5      600.03      674.31     18.12 o 
   0  -3   5      333.43      372.86     12.06 o 
   1  -3   5      291.14      410.72      6.15 o 
   2  -3   5      717.03      839.88     10.47 o 
   3  -3   5        8.60       19.65      5.59 o 
   4  -3   5      134.20      135.54      6.15 o 
   5  -3   5      265.76      278.87      7.84 o 
   6  -3   5      125.88      119.59     15.15 o 
   7  -3   5       25.90       38.92      7.59 o 
   8  -3   5       22.30       12.71      8.53 o 
  -9  -2   5      158.83      152.72     26.28 o 
  -8  -2   5      400.44      405.50     54.46 o 
  -7  -2   5      370.13      381.79     38.72 o 
  -6  -2   5      445.67      463.82     52.43 o 
  -5  -2   5      794.45      776.55     69.99 o 
  -4  -2   5      401.06      363.15     29.01 o 
  -3  -2   5     1216.50     1189.24     53.66 o 
  -2  -2   5     3102.19     3106.19    109.71 o 
  -1  -2   5      885.67      810.22     11.80 o 
   0  -2   5      203.92      183.40      5.15 o 
   1  -2   5     6873.41     7343.95    215.97 o 
   2  -2   5     3625.43     3809.01     25.55 o 
   3  -2   5      265.10      184.65      6.25 o 
   4  -2   5      505.81      543.26     30.78 o 
   5  -2   5      249.12      290.50     13.95 o 
   6  -2   5      930.23      910.12      7.49 o 
   7  -2   5      401.56      425.61      8.36 o 
   8  -2   5      169.85      180.49      8.28 o 
   9  -2   5       49.28       57.07      8.48 o 
  -9  -1   5        2.50        8.15      5.50 o 
  -8  -1   5      247.39      280.21     12.50 o 
  -7  -1   5      242.01      246.44      9.63 o 
  -6  -1   5      165.80      176.98      4.92 o 
  -5  -1   5      249.94      260.68      9.18 o 
  -4  -1   5     1772.03     1673.20     75.11 o 
  -3  -1   5      233.34      174.29      7.43 o 
  -2  -1   5     1040.63      945.05      7.69 o 
  -1  -1   5     2146.30     1916.41     25.45 o 
   0  -1   5       67.34       48.46      4.38 o 
   1  -1   5     1423.20     1371.85     38.43 o 
   2  -1   5     3881.28     4010.50    315.57 o 
   3  -1   5       21.37       16.66      6.05 o 
   4  -1   5     1223.57     1343.94     17.10 o 
   5  -1   5      901.19      795.73      9.44 o 
   6  -1   5      372.31      375.90      8.35 o 
   7  -1   5      154.48      157.63      7.95 o 
   8  -1   5       92.30      100.85      5.54 o 
   9  -1   5       17.62       29.08      8.36 o 
  -8   0   5       25.17       27.14      5.00 o 
  -7   0   5      287.15      318.66      4.77 o 
  -6   0   5      390.83      402.78     11.03 o 
  -5   0   5      627.10      615.14     27.48 o 
  -4   0   5      691.79      651.34     45.18 o 
  -3   0   5      320.72      272.14     23.38 o 
  -2   0   5      471.83      369.75      6.49 o 
  -1   0   5      348.26      293.51      6.77 o 
   0   0   5      729.49      603.25     10.15 o 
   1   0   5     3440.89     2428.27     14.13 o 
   2   0   5     1531.85     1174.42     12.57 o 
   3   0   5      826.00      902.06     12.42 o 
   4   0   5      553.26      498.15     22.83 o 
   5   0   5     1155.21      972.26      7.99 o 
   6   0   5       73.94       61.84      7.69 o 
   7   0   5       12.28       19.93      7.38 o 
   8   0   5      104.16       95.15      5.54 o 
   9   0   5      199.65      201.65      6.12 o 
  10   0   5        3.65        5.68      8.45 o 
  -8   1   5      150.18      165.56     15.56 o 
  -7   1   5      376.58      406.92     24.12 o 
  -6   1   5      104.96      128.26      5.93 o 
  -5   1   5      784.20      772.37     32.58 o 
  -4   1   5     2310.21     2245.71     95.30 o 
  -3   1   5     1107.13     1000.36     48.49 o 
  -2   1   5     2676.61     2557.80     12.54 o 
  -1   1   5     2219.66     2206.16     21.57 o 
   1   1   5     3990.73     3372.25     27.27 o 
   2   1   5      959.75      807.71     55.30 o 
   3   1   5     3027.30     2977.89    236.77 o 
   4   1   5     1212.76     1074.86     98.76 o 
   5   1   5      384.06      342.56      7.10 o 
   6   1   5     2812.05     2701.42     12.63 o 
   7   1   5     1885.61     1816.27      9.34 o 
   8   1   5        7.78       28.42      5.32 o 
   9   1   5      241.32      212.46      6.09 o 
  10   1   5      430.86      391.13      9.48 o 
  -8   2   5       11.43       37.91     11.13 o 
  -7   2   5        0.22        7.26      4.38 o 
  -6   2   5        2.93        9.25      5.70 o 
  -5   2   5      545.36      523.89     20.76 o 
  -4   2   5      161.47      168.44      6.08 o 
  -3   2   5        2.42        8.81      6.59 o 
  -2   2   5      389.63      411.68      7.23 o 
  -1   2   5      669.93      723.15     18.85 o 
   0   2   5      348.04      434.60      9.70 o 
   1   2   5       46.15       51.28      5.38 o 
   2   2   5        8.13       15.05      3.77 o 
   3   2   5     1688.39     1658.87     71.72 o 
   4   2   5      193.03      221.36     15.91 o 
   5   2   5        1.14       15.89      6.16 o 
   6   2   5      178.45      182.12     12.59 o 
   7   2   5      151.78      156.26      8.12 o 
   8   2   5      185.38      164.10      7.98 o 
   9   2   5       55.19       58.36      5.90 o 
  10   2   5        0.16       11.87      8.48 o 
  -7   3   5      106.74       89.54      5.25 o 
  -6   3   5      422.66      458.79      7.74 o 
  -5   3   5      847.87      881.59     35.04 o 
  -4   3   5      113.33      131.99      5.73 o 
  -3   3   5     1910.03     1934.25      8.39 o 
  -2   3   5     2120.44     2216.42     12.83 o 
  -1   3   5     1418.26     1317.77      9.53 o 
   0   3   5     5166.68     5677.88    118.40 o 
   1   3   5     6514.51     7214.75    285.93 o 
   2   3   5      229.74      185.59      4.55 o 
   3   3   5     2286.19     2204.11    109.60 o 
   4   3   5     2388.63     2309.31     56.52 o 
   5   3   5     1142.69     1138.32     54.79 o 
   6   3   5      478.41      452.94     19.18 o 
   7   3   5      808.94      765.10     62.03 o 
   8   3   5      993.87      985.27      8.03 o 
   9   3   5      894.18      849.56      9.66 o 
  10   3   5       63.02       64.15      6.02 o 
  -7   4   5      158.87      169.18      7.76 o 
  -6   4   5       31.86       35.13      5.74 o 
  -5   4   5      273.06      278.49      9.69 o 
  -4   4   5      290.68      272.29     15.59 o 
  -3   4   5       84.50       94.68     11.03 o 
  -2   4   5       28.63       30.09      5.91 o 
  -1   4   5      305.69      359.27      5.42 o 
   0   4   5        6.56        9.46     10.04 o 
   1   4   5      291.46      294.82     24.87 o 
   2   4   5     1147.66     1238.70     39.82 o 
   3   4   5      231.26      292.72      4.47 o 
   4   4   5      859.23      892.18     42.26 o 
   5   4   5       74.96       55.59      3.99 o 
   6   4   5        1.29        1.81      4.73 o 
   7   4   5       44.49       51.24      3.76 o 
   8   4   5        0.84        2.92      6.75 o 
   9   4   5       30.79       25.48      5.53 o 
  10   4   5      458.30      407.25      7.36 o 
  -6   5   5      195.78      186.61      6.53 o 
  -5   5   5      180.25      186.15     12.75 o 
  -4   5   5      217.19      216.99      5.15 o 
  -3   5   5      444.70      453.17      9.17 o 
  -2   5   5      496.93      542.91      6.55 o 
  -1   5   5     1385.69     1424.62     40.07 o 
   0   5   5      470.39      480.29      5.56 o 
   1   5   5      637.32      589.57      5.87 o 
   2   5   5     2672.55     2714.96    121.88 o 
   3   5   5     4759.62     4655.48    212.64 o 
   4   5   5       43.30       45.40      4.19 o 
   5   5   5      318.65      294.26     10.42 o 
   6   5   5      840.57      884.76     29.02 o 
   7   5   5      440.71      475.53     18.97 o 
   8   5   5       65.42       71.28      4.40 o 
   9   5   5      373.95      344.66      9.45 o 
  10   5   5      431.99      376.04      9.20 o 
  -6   6   5      146.81      157.88      6.88 o 
  -5   6   5      536.28      557.77      7.05 o 
  -4   6   5      312.81      282.46      6.60 o 
  -3   6   5      461.28      479.28      9.11 o 
  -2   6   5     1470.82     1489.54     14.01 o 
  -1   6   5      172.26      193.83     10.24 o 
   0   6   5       57.71       49.40      4.17 o 
   1   6   5      820.27      844.23     12.93 o 
   2   6   5      256.36      243.15     34.65 o 
   3   6   5      929.45      911.07     29.48 o 
   4   6   5     1607.04     1583.69     41.31 o 
   5   6   5        6.93       16.46      7.02 o 
   6   6   5      259.29      268.26      7.41 o 
   7   6   5      690.57      703.97     23.06 o 
   8   6   5      280.33      269.79     15.25 o 
   9   6   5       28.57       27.80      4.85 o 
  10   6   5       99.51      104.04     17.07 o 
  -5   7   5        5.45       23.55      6.26 o 
  -4   7   5      164.13      194.37      8.91 o 
  -3   7   5      102.38      112.49      6.06 o 
  -2   7   5       28.05       31.44      4.68 o 
  -1   7   5       20.65       26.47      4.49 o 
   0   7   5      454.63      464.60     15.83 o 
   1   7   5       27.49       16.30      5.99 o 
   2   7   5       27.79       35.15     11.34 o 
   3   7   5      319.56      334.89      5.21 o 
   4   7   5      831.78      859.46     24.41 o 
   5   7   5       41.80       43.48      3.99 o 
   6   7   5       51.64       50.86      4.62 o 
   7   7   5      405.67      444.06     16.14 o 
   8   7   5        9.42       15.20      4.65 o 
   9   7   5        2.62       18.07      4.05 o 
  10   7   5      212.63      172.01     21.21 o 
  -4   8   5      690.64      684.45     10.56 o 
  -3   8   5      550.72      544.40      6.81 o 
  -2   8   5     1120.61     1076.02     53.37 o 
  -1   8   5      417.81      444.03     23.83 o 
   0   8   5     1239.41     1194.31     17.67 o 
   1   8   5      296.99      298.84      5.26 o 
   2   8   5      945.81      944.48     13.01 o 
   3   8   5      370.36      363.25     10.40 o 
   4   8   5      829.35      804.18     21.48 o 
   5   8   5      536.79      509.94     19.60 o 
   6   8   5      178.28      198.14     10.79 o 
   7   8   5      305.40      320.89     14.19 o 
   8   8   5      425.65      456.40     19.56 o 
   9   8   5       32.42       39.83      7.04 o 
  10   8   5      165.58      139.02      8.62 o 
  -3   9   5       31.34       18.78     12.43 o 
  -2   9   5        5.01       29.62      8.23 o 
  -1   9   5        9.81       14.68      5.98 o 
   0   9   5        0.82        8.02      4.19 o 
   1   9   5       38.53       43.08      9.41 o 
   2   9   5       75.54       75.02      3.99 o 
   3   9   5      486.38      489.48     39.05 o 
   4   9   5      147.60      138.28      5.23 o 
   5   9   5        2.11       -0.90      7.53 o 
   6   9   5       32.19       40.64      4.73 o 
   7   9   5       91.81       83.17      9.20 o 
   8   9   5        9.28       20.66      5.91 o 
   9   9   5       17.34       26.88      4.16 o 
  -2  10   5      465.15      423.54     31.50 o 
  -1  10   5      375.78      348.34     26.46 o 
   0  10   5      976.52      866.06     22.05 o 
   1  10   5      420.98      412.41     16.06 o 
   2  10   5      450.64      384.84     23.95 o 
   3  10   5       14.81       36.27     11.90 o 
   4  10   5     1548.23     1452.24     76.60 o 
   5  10   5      112.42      105.37     11.42 o 
   6  10   5      324.65      333.18      8.32 o 
   7  10   5      203.12      208.27     10.42 o 
   8  10   5       42.12       40.05     15.61 o 
   0  11   5      199.27      177.56     13.44 o 
   1  11   5      101.68       98.08      8.98 o 
   2  11   5      117.35      112.85     13.90 o 
   3  11   5       10.56        6.97      5.59 o 
   4  11   5      304.92      285.56     11.57 o 
   5  11   5      604.25      574.27     36.72 o 
   6  11   5       40.99       45.62      6.74 o 
   7  11   5       35.14       25.49      4.45 o 
   3  12   5       94.80       92.61     15.85 o 
   4  12   5       84.32       81.02     10.13 o 
   5  12   5       35.19       34.09      4.50 o 
  -3 -11   6      103.13       94.54     11.12 o 
  -2 -11   6       29.06       26.95      6.23 o 
  -1 -11   6      146.59      109.22      4.78 o 
  -6 -10   6       39.33       45.84      4.41 o 
  -5 -10   6       39.12       44.50     17.01 o 
  -4 -10   6      356.83      381.23     13.40 o 
  -3 -10   6      174.73      166.03      6.84 o 
  -2 -10   6       19.58       32.62     14.40 o 
  -1 -10   6      909.71      857.44     32.96 o 
   0 -10   6       85.94       78.39      5.24 o 
   1 -10   6      168.88      150.22      5.47 o 
   2 -10   6       80.20       84.08      6.54 o 
  -7  -9   6        4.76        7.02      5.00 o 
  -6  -9   6      153.06      149.54      4.57 o 
  -5  -9   6       95.82      102.26     13.51 o 
  -4  -9   6        2.29        9.43      4.74 o 
  -3  -9   6       27.25       48.10      4.95 o 
  -2  -9   6      146.09      154.67      4.94 o 
  -1  -9   6      365.76      372.40     17.28 o 
   0  -9   6      176.31      169.96     15.96 o 
   1  -9   6       18.72       18.47      4.90 o 
   2  -9   6       98.35      101.95     22.75 o 
   3  -9   6       95.38       81.92      5.34 o 
  -7  -8   6       34.05       25.80      3.89 o 
  -6  -8   6        2.05        0.62      7.44 o 
  -5  -8   6      171.69      177.30     12.59 o 
  -4  -8   6      141.94      162.87      8.08 o 
  -3  -8   6       15.94       22.38      4.71 o 
  -2  -8   6      293.59      337.76      5.04 o 
  -1  -8   6      126.09      133.33     13.93 o 
   0  -8   6        4.15        8.74      7.24 o 
   1  -8   6      547.73      583.60      8.54 o 
   2  -8   6      128.92      128.73      8.32 o 
   3  -8   6      145.81      136.82      5.14 o 
   4  -8   6        7.18       18.58      6.14 o 
  -8  -7   6       73.91       78.77      6.37 o 
  -7  -7   6      189.99      197.25     15.73 o 
  -6  -7   6      327.39      329.99     12.66 o 
  -5  -7   6        5.83       10.10      3.61 o 
  -4  -7   6      858.32      939.68      6.35 o 
  -3  -7   6      506.69      553.31     16.38 o 
  -2  -7   6       36.19       28.30      6.66 o 
  -1  -7   6      277.43      285.43      5.02 o 
   0  -7   6     1487.14     1598.13     29.26 o 
   1  -7   6      259.30      285.74      5.27 o 
   2  -7   6       30.06       38.90      5.68 o 
   3  -7   6      678.62      698.71      6.18 o 
   4  -7   6      267.07      271.38      6.44 o 
   5  -7   6       67.25       68.92      6.33 o 
  -8  -6   6       19.87       19.08     15.57 o 
  -7  -6   6       31.21       43.64      4.72 o 
  -6  -6   6      198.89      188.75      6.64 o 
  -5  -6   6        2.17       10.78     12.78 o 
  -4  -6   6      205.05      202.44      5.06 o 
  -3  -6   6        0.28       10.75      5.43 o 
  -2  -6   6      132.64      129.59      4.80 o 
  -1  -6   6       10.43       12.97      9.88 o 
   0  -6   6       69.64       77.50      4.08 o 
   1  -6   6      203.34      224.94      5.10 o 
   2  -6   6      284.57      323.35      8.73 o 
   3  -6   6       62.64       68.83     12.67 o 
   4  -6   6       61.42       65.55     10.92 o 
   5  -6   6       26.66       34.16      5.97 o 
   6  -6   6       63.40       67.65      7.74 o 
  -8  -5   6       55.20       61.83     15.98 o 
  -7  -5   6      179.92      187.52     16.80 o 
  -6  -5   6      908.61      977.78     36.05 o 
  -5  -5   6       31.82       29.23      4.31 o 
  -4  -5   6      557.73      569.62     35.61 o 
  -3  -5   6     2060.26     2263.04     16.04 o 
  -2  -5   6     1218.54     1324.09     81.97 o 
  -1  -5   6       12.47        7.29      7.50 o 
   0  -5   6     1911.57     2063.66     20.84 o 
   1  -5   6     1042.37     1082.04     12.70 o 
   2  -5   6     1079.40     1142.46     24.32 o 
   3  -5   6      320.44      316.75      6.31 o 
   4  -5   6       87.05       92.35      9.44 o 
   5  -5   6      541.60      541.52      7.19 o 
   6  -5   6      463.65      474.52      8.07 o 
  -8  -4   6      222.00      238.83     39.60 o 
  -7  -4   6        3.15       29.44      5.69 o 
  -6  -4   6       57.63       57.81      4.30 o 
  -5  -4   6      339.94      366.49     17.50 o 
  -4  -4   6      125.27      117.74      3.81 o 
  -3  -4   6       87.15       94.13     10.04 o 
  -2  -4   6      315.50      322.53     14.22 o 
  -1  -4   6       23.61       15.34      4.58 o 
   0  -4   6      461.95      547.53      6.42 o 
   1  -4   6      772.21      883.58      7.22 o 
   2  -4   6      328.79      314.86     11.57 o 
   3  -4   6      464.42      538.10      6.93 o 
   4  -4   6        6.65       12.56      5.75 o 
   5  -4   6       37.15       31.59      6.27 o 
   6  -4   6      154.49      156.28     15.77 o 
   7  -4   6      116.43      125.69      6.14 o 
   8  -4   6       10.37       16.19      8.88 o 
  -8  -3   6      191.82      195.29      6.96 o 
  -7  -3   6       90.28       98.99      7.25 o 
  -6  -3   6      527.39      561.54     31.64 o 
  -5  -3   6      257.30      282.17     18.76 o 
  -4  -3   6      927.64      954.14     24.89 o 
  -3  -3   6      259.36      232.70     13.23 o 
  -2  -3   6      165.15      163.30      4.75 o 
  -1  -3   6     3668.03     4069.67     16.80 o 
   0  -3   6     2602.76     2861.06     11.65 o 
   1  -3   6       26.86       64.03      5.51 o 
   2  -3   6     2169.87     2397.23     23.71 o 
   3  -3   6     1232.36     1320.09     43.18 o 
   4  -3   6      220.87      232.23      7.74 o 
   5  -3   6      182.16      171.31      7.98 o 
   6  -3   6      243.11      262.27     15.17 o 
   7  -3   6       48.22       40.43      7.68 o 
   8  -3   6      187.36      184.66      8.60 o 
  -8  -2   6       48.58       45.44      8.83 o 
  -7  -2   6      338.14      382.62      9.38 o 
  -6  -2   6      592.68      604.84     27.37 o 
  -5  -2   6      408.33      373.43     13.76 o 
  -4  -2   6      653.50      629.55     36.46 o 
  -3  -2   6     1964.55     1904.97     53.11 o 
  -2  -2   6      700.40      662.12     16.96 o 
  -1  -2   6       13.22        9.83      8.18 o 
   0  -2   6     2214.39     2283.37      9.41 o 
   1  -2   6     2735.61     2706.51    128.58 o 
   2  -2   6      782.90      798.78     10.53 o 
   3  -2   6      776.24      775.72     24.84 o 
   4  -2   6     2353.73     2363.13    202.94 o 
   5  -2   6      792.27      875.39     15.90 o 
   6  -2   6      319.84      313.63      6.28 o 
   7  -2   6      155.17      162.15      7.93 o 
   8  -2   6      228.49      217.82      8.38 o 
   9  -2   6      105.85      106.88      6.39 o 
  -8  -1   6        1.07       16.94      6.72 o 
  -7  -1   6      585.20      593.30     44.10 o 
  -6  -1   6      447.24      453.21      9.28 o 
  -5  -1   6       25.20       35.35      4.44 o 
  -4  -1   6      442.11      407.86     14.74 o 
  -3  -1   6      533.46      548.22      6.57 o 
  -2  -1   6      132.77       96.16      5.61 o 
  -1  -1   6      137.11      101.63      5.98 o 
   0  -1   6       81.55       89.90      5.70 o 
   1  -1   6     1027.56      975.18     44.81 o 
   2  -1   6      547.67      452.71     45.45 o 
   3  -1   6      444.54      427.43      9.57 o 
   4  -1   6     1251.93     1384.06     15.75 o 
   5  -1   6      148.90      145.94      5.42 o 
   6  -1   6       68.46       38.81      7.72 o 
   7  -1   6      164.30      149.42      7.76 o 
   8  -1   6       21.63       31.65      5.45 o 
   9  -1   6       19.42       20.42      8.15 o 
  -8   0   6      155.53      163.22     18.84 o 
  -7   0   6        9.72       19.15      5.77 o 
  -6   0   6      753.82      756.74     30.08 o 
  -5   0   6     1365.07     1320.06     83.28 o 
  -4   0   6      397.37      347.21     17.21 o 
  -3   0   6     1722.57     1471.20     77.49 o 
  -2   0   6     4586.69     4116.37    221.54 o 
  -1   0   6     1731.18     1415.66      9.38 o 
   0   0   6     2849.03     2366.88     12.38 o 
   1   0   6      305.44      221.77      6.69 o 
   2   0   6     1505.37     1048.97     11.49 o 
   3   0   6     3938.82     3531.73     18.46 o 
   4   0   6     2006.56     1964.89    130.46 o 
   5   0   6      892.34      803.26     41.28 o 
   6   0   6     1766.13     1655.99     10.63 o 
   7   0   6      504.11      558.99      8.68 o 
   8   0   6      854.10      807.31      7.60 o 
   9   0   6      186.37      192.12      6.41 o 
  10   0   6      154.24      159.72      9.05 o 
  -8   1   6        0.63        0.70      5.14 o 
  -7   1   6        3.25       -5.33      5.89 o 
  -6   1   6       58.00       59.52      4.81 o 
  -5   1   6      209.20      201.07      8.69 o 
  -4   1   6       11.00       11.92      4.64 o 
  -3   1   6        9.33        4.09     16.76 o 
  -2   1   6       87.93      115.81      8.46 o 
   1   1   6        4.42        5.73      9.79 o 
   2   1   6      252.62      231.14      5.52 o 
   3   1   6        7.78       20.08      5.70 o 
   4   1   6       87.43       99.24      7.48 o 
   5   1   6        0.52       -1.10      5.25 o 
   6   1   6        7.12       11.73      5.46 o 
   7   1   6      136.15      115.43      5.57 o 
   8   1   6      113.95      114.59      5.82 o 
   9   1   6       51.17       45.01      5.85 o 
  10   1   6       41.90       34.27      8.72 o 
  -7   2   6      350.62      357.26     20.35 o 
  -6   2   6      314.81      309.41     11.75 o 
  -5   2   6       34.31       41.46      4.02 o 
  -4   2   6      435.67      453.58      9.10 o 
  -3   2   6     2006.74     2004.26     11.11 o 
  -2   2   6     1657.54     1554.51      8.91 o 
  -1   2   6     2921.56     2912.88     53.17 o 
   0   2   6     1341.78     1335.75     11.48 o 
   1   2   6      517.53      464.10      7.50 o 
   3   2   6      226.65      157.38     19.20 o 
   4   2   6       93.28       84.85     11.01 o 
   5   2   6     2867.20     2670.84     86.59 o 
   6   2   6     1236.84     1113.73     82.79 o 
   7   2   6      150.50      123.55      7.74 o 
   8   2   6     1517.82     1546.98     10.59 o 
   9   2   6      274.43      296.82      6.43 o 
  10   2   6      116.88      108.55      8.57 o 
  -7   3   6      191.04      164.17      4.78 o 
  -6   3   6      146.33      151.70      4.48 o 
  -5   3   6      154.33      160.13     14.76 o 
  -4   3   6      326.71      340.67      6.20 o 
  -3   3   6      108.04      132.90      8.35 o 
  -2   3   6      328.63      313.82      9.06 o 
  -1   3   6      509.86      551.18      9.32 o 
   0   3   6      121.84      102.01      8.59 o 
   1   3   6      266.66      336.67      5.09 o 
   2   3   6     3209.40     3322.59     77.05 o 
   3   3   6     2049.30     2045.47    138.20 o 
   4   3   6      259.52      241.32     10.24 o 
   5   3   6       36.99       51.68      4.05 o 
   6   3   6      323.97      298.18     30.15 o 
   7   3   6      312.25      310.76     27.95 o 
   8   3   6        3.66        0.32      7.68 o 
   9   3   6       16.60       31.46      5.41 o 
  10   3   6       78.51       66.15      6.32 o 
  -6   4   6       24.77       28.13      4.99 o 
  -5   4   6      300.40      332.51     10.67 o 
  -4   4   6      853.37      843.17     14.15 o 
  -3   4   6      100.61       93.52     10.85 o 
  -2   4   6       12.97        7.09      6.07 o 
  -1   4   6     2858.43     2885.88    122.11 o 
   0   4   6     1021.28     1047.67     10.71 o 
   1   4   6      430.96      465.08     12.11 o 
   2   4   6      655.68      723.84     21.15 o 
   3   4   6      373.20      382.90     27.78 o 
   4   4   6     1565.86     1649.25     35.57 o 
   5   4   6      250.71      236.35     12.42 o 
   6   4   6      254.12      236.65     13.22 o 
   7   4   6      241.66      226.48     12.57 o 
   8   4   6      363.99      333.36     39.30 o 
   9   4   6       11.32       13.98      5.70 o 
  10   4   6      330.95      322.97      6.89 o 
  -6   5   6      292.63      293.39     21.38 o 
  -5   5   6      376.16      400.14     10.54 o 
  -4   5   6      672.98      685.36      6.96 o 
  -3   5   6     1146.96     1128.98     35.63 o 
  -2   5   6      455.67      496.96      8.98 o 
  -1   5   6     1072.49     1139.00     79.54 o 
   0   5   6      890.10      890.77     52.34 o 
   1   5   6     1289.67     1338.31     76.31 o 
   2   5   6      457.43      399.36     11.78 o 
   3   5   6      629.52      654.57     13.92 o 
   4   5   6      987.09     1020.64     25.11 o 
   5   5   6     1377.24     1258.50     76.10 o 
   6   5   6     1182.77     1160.27     26.59 o 
   7   5   6        7.76        2.74      4.98 o 
   8   5   6      100.26      117.41      4.58 o 
   9   5   6      715.62      667.17      6.87 o 
  10   5   6        4.75        5.10      8.49 o 
  -5   6   6        1.75        5.56      7.21 o 
  -4   6   6       52.20       46.55      7.35 o 
  -3   6   6        0.72        4.96      5.75 o 
  -2   6   6      177.36      189.30      6.45 o 
  -1   6   6      370.05      376.02      4.73 o 
   0   6   6       68.73       67.41      9.49 o 
   1   6   6      347.16      368.78      6.00 o 
   2   6   6      182.00      193.42      4.99 o 
   3   6   6      300.00      292.25     16.60 o 
   4   6   6       45.24       55.51      5.29 o 
   5   6   6      839.17      799.74     25.33 o 
   6   6   6       10.25        8.68      4.59 o 
   7   6   6      230.78      237.57     11.04 o 
   8   6   6      514.84      528.94     13.03 o 
   9   6   6       14.71       12.67      4.10 o 
  10   6   6       55.10       39.68     12.68 o 
  -4   7   6      685.47      689.74     13.22 o 
  -3   7   6      335.34      349.95      8.79 o 
  -2   7   6      454.85      461.17     14.58 o 
  -1   7   6     1602.38     1652.71     40.10 o 
   0   7   6     2032.18     2090.74     36.55 o 
   1   7   6      591.74      622.47      5.57 o 
   2   7   6      195.55      202.42      5.00 o 
   3   7   6     2896.60     2906.90     67.67 o 
   4   7   6       95.66       91.85      7.08 o 
   5   7   6      769.57      755.49      7.67 o 
   6   7   6     1193.92     1229.04     76.44 o 
   7   7   6      257.40      268.77      4.99 o 
   8   7   6       49.54       64.38      7.13 o 
   9   7   6      464.46      515.66     24.71 o 
  10   7   6       27.04       28.31      5.75 o 
  -4   8   6       11.90       13.34     10.58 o 
  -3   8   6      202.78      230.60      9.01 o 
  -2   8   6       11.79       11.97      5.87 o 
  -1   8   6       13.34        7.15      9.16 o 
   0   8   6      526.15      542.29     14.78 o 
   1   8   6     1058.67     1050.77     16.94 o 
   2   8   6     1161.57     1164.47     55.10 o 
   3   8   6      364.46      358.44      6.47 o 
   4   8   6      385.32      365.79     10.89 o 
   5   8   6      132.02      141.87      5.02 o 
   6   8   6        9.26       22.96      4.66 o 
   7   8   6       49.23       50.49      5.96 o 
   8   8   6        0.98       10.06      4.18 o 
   9   8   6      142.53      134.49      8.31 o 
  10   8   6        1.00       -6.09      9.60 o 
  -3   9   6      857.17      768.82      8.95 o 
  -2   9   6      264.32      248.84     14.12 o 
  -1   9   6      166.60      156.86     14.82 o 
   0   9   6      746.85      751.06     26.14 o 
   1   9   6      234.92      256.48      5.91 o 
   2   9   6     1180.42     1144.34     27.38 o 
   3   9   6      833.39      835.29     12.29 o 
   4   9   6       11.17       27.79     10.20 o 
   5   9   6      753.54      733.04     12.28 o 
   6   9   6      313.70      303.85     11.69 o 
   7   9   6      167.95      174.30     15.30 o 
   8   9   6      184.77      176.40     11.80 o 
   9   9   6      212.47      194.62      9.54 o 
  -1  10   6      175.03      170.22      5.37 o 
   0  10   6      211.24      207.20      6.66 o 
   1  10   6      226.86      219.54     25.47 o 
   2  10   6      441.38      421.13     19.80 o 
   3  10   6      457.46      505.74     54.69 o 
   4  10   6       25.34       29.36      6.21 o 
   5  10   6      458.80      407.35     26.96 o 
   6  10   6      174.52      180.99      4.42 o 
   7  10   6      244.13      265.49     10.91 o 
   8  10   6       87.73       78.82      8.17 o 
   0  11   6       21.17       17.22      6.50 o 
   1  11   6       30.97       28.98      5.15 o 
   2  11   6      344.74      305.26     16.28 o 
   3  11   6       81.33       91.88     17.61 o 
   4  11   6       23.56       14.10      9.79 o 
   5  11   6      186.83      187.52     14.31 o 
   6  11   6       63.12       63.82      4.96 o 
   7  11   6       60.20       68.63     15.02 o 
   4  12   6      249.05      196.54     14.23 o 
   5  12   6        9.72       21.68     17.44 o 
  -5 -10   7      103.02       91.09     12.99 o 
  -4 -10   7       84.08       50.38     12.78 o 
  -3 -10   7      122.07      115.39      5.20 o 
  -2 -10   7       42.60       43.55     15.41 o 
  -1 -10   7        6.40        8.19      4.21 o 
   0 -10   7      357.35      324.21     10.51 o 
   1 -10   7       24.44       38.07     15.07 o 
  -6  -9   7       20.21       38.66     10.99 o 
  -5  -9   7        2.99       11.94     14.99 o 
  -4  -9   7       12.68       20.42      7.75 o 
  -3  -9   7        1.77        6.52      9.97 o 
  -2  -9   7       78.25       86.80      9.72 o 
  -1  -9   7       29.53       31.97     18.85 o 
   0  -9   7        4.53       11.99      4.69 o 
   1  -9   7       37.00       24.72      4.96 o 
   2  -9   7       39.22       31.75     11.41 o 
   3  -9   7       38.70       13.79      6.29 o 
  -7  -8   7       79.22       69.47      9.92 o 
  -6  -8   7      180.49      158.28      4.52 o 
  -5  -8   7      105.00      114.24      7.01 o 
  -4  -8   7      237.16      250.10     16.27 o 
  -3  -8   7      448.81      505.39     20.25 o 
  -2  -8   7      268.49      291.04      5.09 o 
  -1  -8   7      313.72      354.66     16.97 o 
   0  -8   7       34.08       34.61      7.69 o 
   1  -8   7      446.20      462.49     21.06 o 
   2  -8   7      433.37      428.70     34.26 o 
   3  -8   7       96.37       96.63      9.90 o 
   4  -8   7      154.90      143.82      6.62 o 
  -7  -7   7       47.06       35.07      3.56 o 
  -6  -7   7       74.73       64.75      9.92 o 
  -5  -7   7       12.46       10.77      3.57 o 
  -4  -7   7      139.42      143.87      4.83 o 
  -3  -7   7      120.75      136.97     18.07 o 
  -2  -7   7      109.68      136.73      5.60 o 
  -1  -7   7      203.10      216.16     11.43 o 
   0  -7   7       21.90       19.90      4.62 o 
   1  -7   7       60.17       81.38     14.54 o 
   2  -7   7       46.03       55.51      6.09 o 
   3  -7   7        4.30        3.63      8.84 o 
   4  -7   7        2.09       12.34      9.32 o 
   5  -7   7        2.01       12.62     11.38 o 
  -8  -6   7      327.46      287.50     42.61 o 
  -7  -6   7       84.27       77.16      4.92 o 
  -6  -6   7       31.20       43.02     10.85 o 
  -5  -6   7      562.18      635.50     36.85 o 
  -4  -6   7      556.28      593.65     19.27 o 
  -3  -6   7       52.43       42.44      3.91 o 
  -2  -6   7      976.55     1136.21     24.07 o 
  -1  -6   7     1501.04     1683.70     18.15 o 
   0  -6   7      371.23      396.57      7.19 o 
   1  -6   7      262.57      262.44      5.01 o 
   2  -6   7      111.96      113.37      5.99 o 
   3  -6   7      526.96      550.16      6.08 o 
   4  -6   7      385.06      386.46     20.21 o 
   5  -6   7      226.80      212.29      6.56 o 
   6  -6   7       52.05       54.09      6.87 o 
  -8  -5   7        1.98       11.07     14.31 o 
  -7  -5   7      505.26      496.15     43.62 o 
  -6  -5   7       78.03       85.78      4.63 o 
  -5  -5   7       82.79      100.65      9.27 o 
  -4  -5   7      262.22      289.16      6.87 o 
  -3  -5   7       93.32       99.75     14.82 o 
  -2  -5   7      232.00      276.69      5.95 o 
  -1  -5   7     1029.65     1165.39     10.38 o 
   0  -5   7       74.25       66.65     10.74 o 
   1  -5   7      674.50      740.73     13.35 o 
   2  -5   7      575.82      601.23     23.70 o 
   3  -5   7      387.54      438.26      6.46 o 
   4  -5   7      278.61      281.87      6.40 o 
   5  -5   7      241.03      275.98      6.58 o 
   6  -5   7        4.52        9.07      5.98 o 
   7  -5   7       30.10       18.80     15.88 o 
  -8  -4   7      124.82      119.86     33.70 o 
  -7  -4   7      271.56      288.86     22.36 o 
  -6  -4   7      131.83      159.57      5.85 o 
  -5  -4   7       86.55       98.59      7.19 o 
  -4  -4   7      115.76      132.32      7.44 o 
  -3  -4   7      256.20      272.24     18.85 o 
  -2  -4   7      862.47      924.90      6.86 o 
  -1  -4   7      473.27      541.70     12.01 o 
   0  -4   7      410.28      479.35     12.85 o 
   1  -4   7      798.23      826.30      6.33 o 
   2  -4   7     1076.50     1100.88     10.20 o 
   3  -4   7      116.73      116.74      5.97 o 
   4  -4   7       59.20       53.41      5.80 o 
   5  -4   7       67.82       71.56      7.17 o 
   6  -4   7      214.25      195.19     23.35 o 
   7  -4   7       83.64       86.78      8.27 o 
   8  -4   7       31.83       30.90      6.19 o 
  -8  -3   7      114.28      140.14      8.78 o 
  -7  -3   7      480.63      488.65     31.64 o 
  -6  -3   7      187.19      204.24      9.93 o 
  -5  -3   7      661.25      661.21     49.19 o 
  -4  -3   7      794.72      755.23     31.66 o 
  -3  -3   7      783.24      724.92     24.60 o 
  -2  -3   7     1165.92     1191.03     39.26 o 
  -1  -3   7      720.05      721.93      6.61 o 
   0  -3   7      913.40      947.87      6.97 o 
   1  -3   7      995.55     1064.06      8.96 o 
   2  -3   7      813.28      824.62     31.98 o 
   3  -3   7     2012.09     2132.50     55.36 o 
   4  -3   7     1850.97     1892.52     72.44 o 
   5  -3   7      298.19      308.84     24.20 o 
   6  -3   7      624.47      659.87     15.67 o 
   7  -3   7      475.04      524.49      9.14 o 
   8  -3   7       40.01       40.16      6.04 o 
  -8  -2   7      120.86      120.96     19.69 o 
  -7  -2   7       15.93        8.28      8.23 o 
  -6  -2   7        1.96       -0.14      5.58 o 
  -5  -2   7      389.83      405.47     11.00 o 
  -4  -2   7      116.46      139.31      5.79 o 
  -3  -2   7      132.09      158.24     22.29 o 
  -2  -2   7      148.12      159.56      4.61 o 
  -1  -2   7       13.51       12.42      3.97 o 
   0  -2   7      205.13      188.88      5.75 o 
   1  -2   7      880.97     1070.62     24.40 o 
   2  -2   7       42.75       67.18      5.66 o 
   3  -2   7        8.28       13.15      4.44 o 
   4  -2   7      530.24      480.90     47.35 o 
   5  -2   7        1.34        3.55     10.32 o 
   6  -2   7        8.69       20.25     12.16 o 
   7  -2   7        3.83        7.17      7.76 o 
   8  -2   7       20.12       15.33      7.85 o 
   9  -2   7       35.07       39.67      8.73 o 
  -8  -1   7      190.83      162.93      9.64 o 
  -7  -1   7       74.50       82.60      9.94 o 
  -6  -1   7      366.56      375.53      8.91 o 
  -5  -1   7      686.27      615.96      6.71 o 
  -4  -1   7      909.59      858.14      8.74 o 
  -3  -1   7     1181.56     1062.38     47.57 o 
  -2  -1   7     2878.78     2410.09     86.33 o 
  -1  -1   7     1285.84     1017.14     10.11 o 
   0  -1   7     1524.46     1174.59     10.71 o 
   1  -1   7     1123.34      878.92      9.81 o 
   2  -1   7     2207.01     2210.88     13.33 o 
   3  -1   7     1181.17     1191.91     11.59 o 
   4  -1   7      585.75      609.21     10.36 o 
   5  -1   7     1505.36     1673.09     17.50 o 
   6  -1   7     2435.99     2313.58     11.67 o 
   7  -1   7      342.75      317.78      8.68 o 
   8  -1   7      459.61      500.04      6.89 o 
   9  -1   7      173.04      164.42      8.59 o 
  -8   0   7       15.59       19.25      6.33 o 
  -7   0   7      239.56      228.65      4.66 o 
  -6   0   7       20.22       22.96      7.41 o 
  -5   0   7       90.65       88.67      4.10 o 
  -4   0   7       99.49       94.20      7.86 o 
  -3   0   7       30.04       24.32      5.93 o 
  -2   0   7       95.30       90.92     10.39 o 
  -1   0   7      603.88      544.32     12.42 o 
   0   0   7      151.78      153.79      8.20 o 
   1   0   7     1334.99     1260.96     11.01 o 
   2   0   7       87.02       51.15      7.43 o 
   3   0   7       31.40       37.60      7.75 o 
   4   0   7      115.52      117.30      9.39 o 
   5   0   7       25.33       10.47      4.18 o 
   6   0   7      106.34       95.54      7.78 o 
   7   0   7      462.93      438.92      8.36 o 
   8   0   7       31.69       25.47      5.96 o 
   9   0   7        1.16       -5.84      5.84 o 
  10   0   7       22.99       16.16      8.78 o 
  -7   1   7      128.14      126.36      5.73 o 
  -6   1   7      130.62      141.32      4.85 o 
  -5   1   7      224.09      218.72      7.84 o 
  -4   1   7      942.62      874.72     27.80 o 
  -3   1   7      399.00      343.97     17.35 o 
  -2   1   7      186.58      158.87      7.69 o 
   1   1   7      230.13      150.74     10.70 o 
   2   1   7       77.05       42.76      8.20 o 
   3   1   7      977.16      818.71    103.37 o 
   4   1   7     2114.69     1856.37    104.05 o 
   5   1   7      439.39      392.15     22.22 o 
   6   1   7      204.57      185.20      5.39 o 
   7   1   7      904.12      870.58      7.52 o 
   8   1   7      656.35      674.75      7.35 o 
   9   1   7      177.43      151.63      6.12 o 
  10   1   7      270.14      245.47      8.98 o 
  -7   2   7       97.68       97.61      6.32 o 
  -6   2   7      301.23      316.20      5.24 o 
  -5   2   7     1564.11     1544.26     57.32 o 
  -4   2   7      140.15      142.61      4.84 o 
  -3   2   7        8.59       13.36      8.24 o 
  -2   2   7     1585.87     1544.05     26.45 o 
  -1   2   7      440.74      374.10     12.57 o 
   0   2   7      520.70      488.98      9.27 o 
   1   2   7     2988.98     2982.75     14.46 o 
   2   2   7      262.09      238.24     25.05 o 
   3   2   7      326.36      327.15     47.35 o 
   4   2   7      855.42      700.11     50.64 o 
   5   2   7     1306.06     1113.54     88.85 o 
   6   2   7       97.13       79.76      7.35 o 
   7   2   7      123.52       87.46      7.82 o 
   8   2   7       21.56       28.37      7.75 o 
   9   2   7      349.36      304.92      6.76 o 
  10   2   7       53.73       56.66      8.56 o 
  -7   3   7       69.44       75.80      7.16 o 
  -6   3   7      147.62      147.18      5.10 o 
  -5   3   7       14.46       18.32      4.58 o 
  -4   3   7        8.58       24.13      8.03 o 
  -3   3   7      843.34      835.82      9.93 o 
  -2   3   7      206.22      194.21      5.21 o 
  -1   3   7       29.82       27.83      6.26 o 
   0   3   7       39.38       23.44      8.51 o 
   1   3   7     2661.84     2832.13    166.92 o 
   2   3   7      586.61      617.94      7.49 o 
   3   3   7        4.77        9.25      4.88 o 
   4   3   7      666.09      636.65     55.33 o 
   5   3   7       30.63       33.64      5.65 o 
   6   3   7       20.27       24.39      4.78 o 
   7   3   7      339.66      307.51     32.79 o 
   8   3   7       50.37       41.63      5.97 o 
   9   3   7      111.54      121.33      8.09 o 
  10   3   7       81.93       87.36      6.15 o 
  -6   4   7      209.42      200.02     12.18 o 
  -5   4   7     1290.72     1216.57     58.50 o 
  -4   4   7      629.61      669.02      9.35 o 
  -3   4   7     1330.87     1325.57     11.01 o 
  -2   4   7      405.35      445.14     13.51 o 
  -1   4   7     2023.11     2092.66     10.57 o 
   0   4   7     1207.40     1202.97      8.84 o 
   1   4   7     1205.23     1204.00     23.05 o 
   2   4   7     1196.08     1183.29     37.64 o 
   3   4   7     1477.73     1446.35     50.43 o 
   4   4   7     1408.66     1390.84     79.65 o 
   5   4   7      772.94      756.77     48.50 o 
   6   4   7      202.55      193.88     11.45 o 
   7   4   7     1194.17     1040.70    130.19 o 
   8   4   7      331.34      301.96     28.99 o 
   9   4   7       49.60       44.90      5.89 o 
  10   4   7       95.15      104.45      8.78 o 
  -6   5   7        0.59       -1.38      5.50 o 
  -5   5   7        0.00       10.09      6.01 o 
  -4   5   7       18.80       20.68      9.68 o 
  -3   5   7        8.48       18.19      7.95 o 
  -2   5   7       82.45       85.51      7.90 o 
  -1   5   7        8.46       16.77      8.45 o 
   0   5   7      668.10      679.78     12.59 o 
   1   5   7       76.89       93.86     11.23 o 
   2   5   7      130.18      152.01     10.31 o 
   3   5   7      386.67      401.40      6.90 o 
   4   5   7      155.67      138.07     11.54 o 
   5   5   7      286.00      283.17     21.65 o 
   6   5   7       40.56       60.91      8.09 o 
   7   5   7      100.44      100.54      8.29 o 
   8   5   7      394.16      404.92     37.37 o 
   9   5   7       40.01       47.17      5.21 o 
  10   5   7       25.48       31.79      8.46 o 
  -5   6   7      339.81      341.64      8.95 o 
  -4   6   7      316.40      315.70     11.83 o 
  -3   6   7     1745.25     1747.01     12.11 o 
  -2   6   7     1245.04     1256.24      8.77 o 
  -1   6   7      525.97      523.77     14.57 o 
   0   6   7       21.24       32.71      6.82 o 
   1   6   7     6089.39     6130.04    135.75 o 
   2   6   7      577.84      600.05     13.93 o 
   3   6   7      480.81      491.27     12.42 o 
   4   6   7     1730.78     1728.68     56.06 o 
   5   6   7      873.75      854.85     49.36 o 
   6   6   7       17.23       12.01      6.57 o 
   7   6   7     1138.78     1168.63     38.10 o 
   8   6   7      375.20      392.11      6.45 o 
   9   6   7       61.75       73.55      4.28 o 
  10   6   7       81.95       74.79     13.26 o 
  -4   7   7      195.45      179.24      6.56 o 
  -3   7   7       54.00       63.16      8.58 o 
  -2   7   7      312.71      285.86      8.63 o 
  -1   7   7      841.27      855.71     33.69 o 
   0   7   7      341.97      327.50      5.73 o 
   1   7   7      221.12      233.60      8.49 o 
   2   7   7     3481.57     3501.89     62.39 o 
   3   7   7       17.04       21.65      3.91 o 
   4   7   7        3.06        8.92      4.21 o 
   5   7   7      613.94      587.96     39.16 o 
   6   7   7      486.65      468.66     18.93 o 
   7   7   7       18.13       20.57      4.04 o 
   8   7   7      453.78      436.03     46.85 o 
   9   7   7        1.44       17.66      6.70 o 
  10   7   7       60.81       48.10      7.92 o 
  -3   8   7       94.19      115.01      8.78 o 
  -2   8   7     1159.98     1191.66      7.69 o 
  -1   8   7      477.05      449.00      6.34 o 
   0   8   7       61.53       60.45      6.67 o 
   1   8   7      615.88      659.87     31.10 o 
   2   8   7      281.52      288.04     10.62 o 
   3   8   7      828.52      836.62     25.92 o 
   4   8   7      133.41      135.17      9.28 o 
   5   8   7     1013.25      981.80     14.36 o 
   6   8   7      339.19      354.03     13.22 o 
   7   8   7      103.02      101.97      8.10 o 
   8   8   7        3.11        5.45      4.75 o 
   9   8   7      333.88      346.33     23.43 o 
  10   8   7       40.58       37.30      5.25 o 
  -2   9   7      293.90      294.97      5.69 o 
  -1   9   7      568.94      565.65     19.56 o 
   0   9   7      391.53      400.82      5.46 o 
   1   9   7      457.44      448.10     15.26 o 
   2   9   7      282.20      264.32      6.97 o 
   3   9   7      280.56      273.77      6.41 o 
   4   9   7      762.54      761.33     40.72 o 
   5   9   7      210.65      227.87     12.29 o 
   6   9   7      122.45      118.48     14.10 o 
   7   9   7      427.90      435.83     17.74 o 
   8   9   7      291.72      298.13     26.16 o 
   9   9   7      131.03      119.83     13.06 o 
  -1  10   7      171.56      156.70     17.25 o 
   0  10   7      303.47      316.24     11.51 o 
   1  10   7       13.67       19.97     11.83 o 
   2  10   7       10.12       -2.86      5.50 o 
   3  10   7        1.82        4.47     17.37 o 
   4  10   7      406.66      423.11     17.88 o 
   5  10   7       50.33       51.71      4.90 o 
   6  10   7       19.98       32.47      4.17 o 
   7  10   7      318.26      337.24     16.70 o 
   8  10   7      158.47      133.84      8.50 o 
   1  11   7      269.23      265.18      6.52 o 
   2  11   7      585.22      531.68      6.04 o 
   3  11   7      142.81      127.28      5.25 o 
   4  11   7      372.98      319.21     21.48 o 
   5  11   7      223.30      218.48     16.40 o 
   6  11   7      267.62      234.42     25.75 o 
   7  11   7       20.88       33.32      4.98 o 
  -4 -10   8       13.74       28.80      6.55 o 
  -3 -10   8        0.84       11.98      5.09 o 
  -2 -10   8       26.26       48.24      8.36 o 
  -1 -10   8       11.95       27.93      5.93 o 
   0 -10   8       23.59       24.88      4.38 o 
  -5  -9   8      283.29      253.52     30.36 o 
  -4  -9   8       13.22       32.35     21.73 o 
  -3  -9   8      255.10      248.76     16.00 o 
  -2  -9   8      230.41      245.22     16.26 o 
  -1  -9   8      266.63      277.63     11.50 o 
   0  -9   8       35.45       45.06     10.66 o 
   1  -9   8      148.48      136.62      4.62 o 
   2  -9   8      190.88      159.36     14.55 o 
   3  -9   8       47.01       49.90      8.99 o 
  -6  -8   8        6.61       -0.34      3.83 o 
  -5  -8   8       37.08       32.92      4.16 o 
  -4  -8   8        6.86        4.79      5.88 o 
  -3  -8   8       26.68       39.99     10.31 o 
  -2  -8   8      115.66      132.79      9.51 o 
  -1  -8   8      251.23      268.06      6.17 o 
   0  -8   8      208.51      220.79      6.96 o 
   1  -8   8       11.43       14.94     14.74 o 
   2  -8   8       46.04       52.62      4.71 o 
   3  -8   8      108.74      178.37     54.33 o 
   4  -8   8       28.75       12.21      6.36 o 
  -7  -7   8      140.62      120.68     11.33 o 
  -6  -7   8       52.29       57.89      7.08 o 
  -5  -7   8       52.09       69.52      4.84 o 
  -4  -7   8      386.83      413.37     23.59 o 
  -3  -7   8      505.91      513.11     24.03 o 
  -2  -7   8       50.53       45.19      4.54 o 
  -1  -7   8      612.10      705.02     25.48 o 
   0  -7   8      280.09      311.84      6.16 o 
   1  -7   8      192.50      202.86     11.18 o 
   2  -7   8      211.11      235.61      6.03 o 
   3  -7   8      126.19      138.53     14.81 o 
   4  -7   8        7.00        9.89      5.95 o 
   5  -7   8      164.02      146.12      6.83 o 
  -7  -6   8       89.67       71.62      4.01 o 
  -6  -6   8      210.93      197.61     16.48 o 
  -5  -6   8      174.91      192.01      7.86 o 
  -4  -6   8       44.79       56.65      6.64 o 
  -3  -6   8      212.40      209.43     23.02 o 
  -2  -6   8      423.56      435.88     12.15 o 
  -1  -6   8      261.32      299.55      4.85 o 
   0  -6   8      265.95      291.80      5.09 o 
   1  -6   8     1070.14     1162.65      6.11 o 
   2  -6   8      710.94      777.51      6.96 o 
   3  -6   8      255.32      267.56      4.74 o 
   4  -6   8       75.30       75.60      5.97 o 
   5  -6   8      272.44      267.39      6.68 o 
   6  -6   8      199.83      177.99     16.63 o 
  -8  -5   8        4.55        2.86      5.13 o 
  -7  -5   8       23.62       29.49     11.33 o 
  -6  -5   8      140.05      155.28     14.18 o 
  -5  -5   8      109.97      126.55      4.74 o 
  -4  -5   8        6.10       10.98      4.41 o 
  -3  -5   8       22.67       24.59      5.96 o 
  -2  -5   8      355.06      406.29      6.78 o 
  -1  -5   8      233.45      244.70      5.00 o 
   0  -5   8      106.86      119.40     12.52 o 
   1  -5   8      668.84      802.97      6.11 o 
   2  -5   8      241.09      253.03      8.04 o 
   3  -5   8       14.74       11.11      5.62 o 
   4  -5   8      172.97      179.33      5.98 o 
   5  -5   8       52.63       54.53     12.09 o 
   6  -5   8       13.29       18.74      6.75 o 
   7  -5   8       42.30       31.76     14.65 o 
  -8  -4   8      229.82      207.83     27.11 o 
  -7  -4   8       73.10       79.75     14.03 o 
  -6  -4   8      278.73      265.67     23.22 o 
  -5  -4   8      956.56      983.90     36.20 o 
  -4  -4   8      414.28      435.53     14.27 o 
  -3  -4   8      709.70      730.88      5.34 o 
  -2  -4   8      246.29      244.24     11.31 o 
  -1  -4   8      440.05      477.95     17.77 o 
   0  -4   8     1416.03     1523.29      9.17 o 
   1  -4   8      880.93      904.15     19.57 o 
   2  -4   8      532.18      583.95      6.59 o 
   3  -4   8     1865.82     1947.31      8.30 o 
   4  -4   8      819.63      880.08     24.77 o 
   5  -4   8      641.31      609.78     32.22 o 
   6  -4   8      278.71      320.31     11.69 o 
   7  -4   8      587.99      537.29      7.48 o 
   8  -4   8       63.17       59.60      8.84 o 
  -8  -3   8       67.36       54.44      9.11 o 
  -7  -3   8        4.74       14.85     17.68 o 
  -6  -3   8       13.89       19.41      4.53 o 
  -5  -3   8        5.91        6.46      5.43 o 
  -4  -3   8       79.46       92.97      4.60 o 
  -3  -3   8       85.17       80.42      4.01 o 
  -2  -3   8       24.37       25.76      4.45 o 
  -1  -3   8       14.07       18.68      4.36 o 
   0  -3   8       39.33       53.76      4.48 o 
   1  -3   8       11.56        8.95      3.78 o 
   2  -3   8        9.98        9.57      4.60 o 
   3  -3   8      305.76      310.88     31.13 o 
   4  -3   8      147.89      150.90      6.00 o 
   5  -3   8      305.50      271.99     46.83 o 
   6  -3   8        2.13        2.24     10.24 o 
   7  -3   8       14.85       22.50      5.75 o 
   8  -3   8       21.74       40.17      8.41 o 
  -8  -2   8        3.78        5.24      6.24 o 
  -7  -2   8        9.83       13.14      8.44 o 
  -6  -2   8      662.92      659.79     10.26 o 
  -5  -2   8      356.37      369.48      6.33 o 
  -4  -2   8      611.36      584.14      7.12 o 
  -3  -2   8     1196.54     1081.99     44.63 o 
  -2  -2   8      433.95      396.68     16.72 o 
  -1  -2   8     2413.04     2226.66     15.37 o 
   0  -2   8      456.90      364.56      5.92 o 
   1  -2   8      468.48      448.75      5.31 o 
   2  -2   8     1219.80     1248.06     61.88 o 
   3  -2   8      853.88      819.61     73.35 o 
   4  -2   8      711.71      809.18     11.10 o 
   5  -2   8     2055.63     2032.41     15.65 o 
   6  -2   8      309.98      363.83     13.96 o 
   7  -2   8      348.46      309.25      6.61 o 
   8  -2   8      441.38      462.76      7.12 o 
   9  -2   8      461.91      468.50      9.74 o 
  -8  -1   8      152.03      111.97      9.05 o 
  -7  -1   8       36.95       36.85      6.03 o 
  -6  -1   8        9.30       15.28      5.53 o 
  -5  -1   8      415.61      400.23     15.92 o 
  -4  -1   8      252.42      244.65      5.84 o 
  -3  -1   8       11.55       21.58      7.31 o 
  -2  -1   8        4.55        8.74      6.16 o 
  -1  -1   8     2352.90     1987.36     10.22 o 
   0  -1   8      466.41      388.02      8.59 o 
   1  -1   8      343.00      247.47      6.21 o 
   2  -1   8       92.92       68.94      7.83 o 
   3  -1   8      311.60      283.37      6.66 o 
   4  -1   8      488.55      555.24     10.07 o 
   5  -1   8        8.33       18.35      8.15 o 
   6  -1   8        4.11        6.94      4.66 o 
   7  -1   8      257.76      254.66      5.97 o 
   8  -1   8       72.27       86.65      8.33 o 
   9  -1   8       60.03       43.00      8.61 o 
  -7   0   8      270.55      246.83      9.20 o 
  -6   0   8       23.51       17.11      4.65 o 
  -5   0   8        6.43       -5.53      5.53 o 
  -4   0   8      809.10      801.14      9.61 o 
  -3   0   8      383.46      374.97      6.79 o 
  -2   0   8      771.62      718.37     28.20 o 
  -1   0   8      500.59      437.01      6.95 o 
   0   0   8       73.29       56.69      5.75 o 
   1   0   8     1774.50     1650.67     11.19 o 
   2   0   8      578.54      434.32      6.82 o 
   3   0   8      473.66      344.81      8.56 o 
   4   0   8      267.67      245.20      6.07 o 
   5   0   8      260.62      267.79     11.00 o 
   6   0   8      167.58      188.14      9.07 o 
   7   0   8     1168.75     1073.73      9.68 o 
   8   0   8       50.51       55.66      7.70 o 
   9   0   8       69.88       59.51      8.55 o 
  -7   1   8      338.08      320.77     15.48 o 
  -6   1   8      310.55      332.13     16.65 o 
  -5   1   8      198.01      213.22     10.76 o 
  -4   1   8     1140.93     1088.32     84.97 o 
  -3   1   8      807.18      681.39     55.52 o 
  -2   1   8      864.12      794.23      7.60 o 
  -1   1   8      336.67      280.47      6.15 o 
   1   1   8     1708.11     1163.43     17.42 o 
   2   1   8     1065.18      820.24     11.36 o 
   3   1   8     2227.20     1877.83    101.08 o 
   4   1   8      752.70      630.23     44.30 o 
   5   1   8      173.33      165.28     16.09 o 
   6   1   8      610.28      617.97     52.66 o 
   7   1   8      295.28      284.18      8.17 o 
   8   1   8      243.46      228.43      8.17 o 
   9   1   8      118.68       88.15      8.21 o 
  10   1   8       41.42       32.31      8.92 o 
  -7   2   8       53.51       61.68      5.74 o 
  -6   2   8        1.65        1.33     10.61 o 
  -5   2   8      199.55      197.79      8.51 o 
  -4   2   8      138.36      138.90      8.14 o 
  -3   2   8       22.60       21.23      5.57 o 
  -2   2   8       83.11       79.07      6.42 o 
  -1   2   8      182.34      153.59      5.97 o 
   0   2   8        1.08       -5.71      5.71 o 
   1   2   8        5.45       18.19      7.92 o 
   2   2   8      113.72      124.23      8.64 o 
   3   2   8       69.56       72.24     15.37 o 
   4   2   8       36.12       46.98      4.50 o 
   5   2   8      293.41      267.76     39.59 o 
   6   2   8       38.94       39.55      5.23 o 
   7   2   8        1.20        0.69      4.82 o 
   8   2   8        2.66       -3.15      5.59 o 
   9   2   8      112.84       93.83      8.45 o 
  10   2   8        0.35        2.43      6.15 o 
  -6   3   8      388.55      379.77      5.68 o 
  -5   3   8      197.49      213.77     15.92 o 
  -4   3   8      619.22      654.56      7.66 o 
  -3   3   8     2371.51     2409.61     79.14 o 
  -2   3   8     1603.33     1577.26     22.27 o 
  -1   3   8       59.00       62.52      6.57 o 
   0   3   8     3694.66     3862.44     14.41 o 
   1   3   8     1391.10     1342.65      9.03 o 
   2   3   8     1856.72     1880.18     12.02 o 
   3   3   8     1174.20     1168.19    137.27 o 
   4   3   8     1283.53     1147.11    187.87 o 
   5   3   8      808.66      743.27    106.04 o 
   6   3   8     1367.46     1253.94    189.08 o 
   7   3   8       86.42       88.95      6.21 o 
   8   3   8      437.86      360.49      6.45 o 
   9   3   8      285.81      265.01      8.44 o 
  10   3   8      127.62      125.40      8.57 o 
  -6   4   8       46.88       38.30      5.05 o 
  -5   4   8        3.08        0.89     12.60 o 
  -4   4   8       14.93       47.36      7.91 o 
  -3   4   8      104.24      110.11      5.76 o 
  -2   4   8     1244.00     1311.27     34.69 o 
  -1   4   8      606.94      583.25      7.53 o 
   0   4   8      323.38      313.83      8.81 o 
   1   4   8      200.75      204.21      5.60 o 
   2   4   8      360.99      359.71      6.98 o 
   3   4   8      194.34      196.91      4.41 o 
   4   4   8      316.05      310.45     14.21 o 
   5   4   8       22.58       24.82      7.64 o 
   6   4   8      333.81      313.01     37.48 o 
   7   4   8       55.28       48.28      5.75 o 
   8   4   8       23.77       24.56      4.91 o 
   9   4   8       22.78       21.19      8.25 o 
  10   4   8        0.61       19.90      8.41 o 
  -5   5   8      455.98      469.72      9.74 o 
  -4   5   8      198.72      191.79      8.71 o 
  -3   5   8      500.74      538.29      7.16 o 
  -2   5   8      245.93      264.24      5.23 o 
  -1   5   8     2485.82     2416.46     12.17 o 
   0   5   8     1982.64     2023.69     11.58 o 
   1   5   8       13.10       21.39      7.42 o 
   2   5   8     2012.01     2009.45     27.27 o 
   3   5   8     1735.20     1737.58     30.16 o 
   4   5   8      660.61      669.19      5.67 o 
   5   5   8      700.01      770.32      9.21 o 
   6   5   8     1270.18     1269.06     29.66 o 
   7   5   8        7.05       12.12      3.92 o 
   8   5   8      418.70      375.86     65.19 o 
   9   5   8       65.64       60.11     11.00 o 
  10   5   8      294.05      240.09      6.85 o 
  -5   6   8       47.21       41.48     20.99 o 
  -4   6   8      119.35      128.06      8.71 o 
  -3   6   8      534.20      548.62     27.12 o 
  -2   6   8      232.00      234.16      8.38 o 
  -1   6   8      295.22      316.09      6.46 o 
   0   6   8     1630.50     1750.25     76.89 o 
   1   6   8       49.89       63.46      5.68 o 
   2   6   8      353.52      336.89      5.29 o 
   3   6   8      269.86      261.41     12.55 o 
   4   6   8     1280.95     1300.98     16.93 o 
   5   6   8      604.14      611.04     26.86 o 
   6   6   8      681.28      680.64     24.51 o 
   7   6   8       14.60       16.95      3.63 o 
   8   6   8      356.40      353.31     37.96 o 
   9   6   8      128.73      132.31     10.95 o 
  10   6   8      185.29      152.64     13.98 o 
  -4   7   8      807.14      756.78      8.78 o 
  -3   7   8      204.15      207.45      6.64 o 
  -2   7   8        6.54       15.53      5.59 o 
  -1   7   8      475.01      512.12     31.85 o 
   0   7   8      510.52      553.65     24.71 o 
   1   7   8       29.73       27.02      8.54 o 
   2   7   8      460.94      475.52     12.81 o 
   3   7   8      509.59      499.17     10.11 o 
   4   7   8      282.21      287.03     15.80 o 
   5   7   8      248.60      253.26     12.77 o 
   6   7   8      278.76      329.69     14.30 o 
   7   7   8      312.16      315.14     17.17 o 
   8   7   8       87.69       94.26      4.24 o 
   9   7   8       18.86       26.33      5.10 o 
  10   7   8       73.37       68.61     11.49 o 
  -3   8   8      297.28      293.75      9.54 o 
  -2   8   8      676.80      651.34      7.70 o 
  -1   8   8      478.91      528.90     11.41 o 
   0   8   8      664.77      656.91     28.69 o 
   1   8   8     1115.36     1156.45     48.50 o 
   2   8   8      137.71      160.99      4.78 o 
   3   8   8      483.85      454.37     19.88 o 
   4   8   8     1029.38      980.28     47.26 o 
   5   8   8      108.36      117.91      5.08 o 
   6   8   8      356.98      355.21     12.01 o 
   7   8   8     1220.08     1324.91     38.60 o 
   8   8   8      200.34      193.37     22.20 o 
   9   8   8       32.85       42.49      9.77 o 
  -2   9   8       59.08       82.05      8.97 o 
  -1   9   8       47.26       57.52      4.97 o 
   0   9   8       48.30       71.32      9.85 o 
   1   9   8        3.42       -2.24      9.78 o 
   2   9   8       15.94       26.28      5.57 o 
   3   9   8       31.24       36.51      3.56 o 
   4   9   8       55.28       52.31      4.76 o 
   5   9   8       12.44       13.71      5.81 o 
   6   9   8       52.47       66.97      4.58 o 
   7   9   8      121.80      133.44      9.97 o 
   8   9   8       19.78       35.92      9.67 o 
   9   9   8       13.31       18.14      6.42 o 
   0  10   8      515.34      489.51     13.81 o 
   1  10   8      672.17      692.98      6.93 o 
   2  10   8      412.74      418.35      6.29 o 
   3  10   8      669.54      672.16     38.93 o 
   4  10   8       86.98      101.47      4.85 o 
   5  10   8      118.97      110.27      4.94 o 
   6  10   8      356.83      346.87     12.00 o 
   7  10   8      159.62      153.13     16.54 o 
   8  10   8       76.24       64.10      6.70 o 
   1  11   8      149.47      132.90      9.29 o 
   2  11   8        7.66       23.56      7.95 o 
   3  11   8       85.61       74.23     10.80 o 
   4  11   8       82.55       63.56      4.82 o 
   5  11   8       68.02       73.79     14.01 o 
   6  11   8        3.50       14.26      4.96 o 
   7  11   8      297.33      255.98     29.55 o 
  -2 -10   9       80.92       87.39     13.89 o 
  -1 -10   9        9.26       16.51      5.05 o 
  -5  -9   9       23.43       20.10      8.20 o 
  -4  -9   9      107.10       98.46      9.34 o 
  -3  -9   9       20.76       23.33      6.06 o 
  -2  -9   9      177.88      167.93      5.27 o 
  -1  -9   9       42.62       50.02     20.83 o 
   0  -9   9      151.82      148.62      6.33 o 
   1  -9   9      263.43      238.55      5.51 o 
   2  -9   9       62.43       50.55      6.73 o 
  -6  -8   9       37.88       34.93     13.94 o 
  -5  -8   9       38.63       44.09      9.76 o 
  -4  -8   9      110.09      119.42     14.66 o 
  -3  -8   9      198.89      204.53     15.39 o 
  -2  -8   9       92.97      107.54     15.56 o 
  -1  -8   9      252.85      269.56      6.09 o 
   0  -8   9      244.32      277.32     19.53 o 
   1  -8   9       13.33       14.00      5.78 o 
   2  -8   9        5.09       19.83      5.11 o 
   3  -8   9      230.56      195.30      6.26 o 
   4  -8   9      102.04      112.34     16.29 o 
  -6  -7   9      224.21      210.83     12.59 o 
  -5  -7   9      168.45      154.78      4.07 o 
  -4  -7   9       11.73       19.80      4.17 o 
  -3  -7   9      169.41      161.37      5.74 o 
  -2  -7   9      486.70      516.85     37.28 o 
  -1  -7   9       76.44       82.41      4.71 o 
   0  -7   9      359.85      367.72      5.21 o 
   1  -7   9      994.49     1102.30     28.26 o 
   2  -7   9      184.54      209.40      6.06 o 
   3  -7   9      328.58      343.49     21.64 o 
   4  -7   9      474.62      494.68     36.87 o 
   5  -7   9       48.08       25.96      6.48 o 
  -7  -6   9       45.47       45.91     10.70 o 
  -6  -6   9        5.03        4.08      4.18 o 
  -5  -6   9        3.45        7.93      5.94 o 
  -4  -6   9        9.51       21.01      4.65 o 
  -3  -6   9       43.83       54.69      5.88 o 
  -2  -6   9      165.80      196.84     10.78 o 
  -1  -6   9        4.85        0.03     14.38 o 
   0  -6   9       40.02       50.93     10.84 o 
   1  -6   9      332.76      399.10     12.39 o 
   2  -6   9        2.00        6.54      4.52 o 
   3  -6   9       11.27       13.78     13.21 o 
   4  -6   9        0.51        5.25      5.87 o 
   5  -6   9       27.19       40.00      6.04 o 
   6  -6   9       30.62       25.46      6.52 o 
  -7  -5   9       56.38       57.53      5.18 o 
  -6  -5   9      148.56      152.23      9.99 o 
  -5  -5   9      555.15      576.24     14.53 o 
  -4  -5   9      337.60      365.06     16.65 o 
  -3  -5   9      344.46      365.91      5.90 o 
  -2  -5   9      275.51      294.98     15.78 o 
  -1  -5   9      613.68      635.03     12.38 o 
   0  -5   9      532.62      569.30     13.81 o 
   1  -5   9      180.22      186.67      8.84 o 
   2  -5   9      699.63      762.25      9.43 o 
   3  -5   9     1597.84     1701.69      8.60 o 
   4  -5   9      274.90      287.86      6.36 o 
   5  -5   9      627.85      626.67     17.19 o 
   6  -5   9      326.05      284.44     13.83 o 
   7  -5   9       49.17       32.83     13.50 o 
  -7  -4   9       13.18       14.99      4.87 o 
  -6  -4   9        1.13        5.05      5.87 o 
  -5  -4   9       15.60       28.13      5.33 o 
  -4  -4   9      119.33      129.92      5.44 o 
  -3  -4   9        6.99       16.92      3.80 o 
  -2  -4   9      415.57      455.09      6.12 o 
  -1  -4   9       73.47       80.12      6.37 o 
   0  -4   9        7.67       19.72      7.89 o 
   1  -4   9       31.58       42.81      4.67 o 
   2  -4   9       20.39       13.43      4.41 o 
   3  -4   9       29.44       38.08      5.53 o 
   4  -4   9      225.26      220.75     18.19 o 
   5  -4   9        2.74        2.03      6.23 o 
   6  -4   9        4.95        3.72      8.64 o 
   7  -4   9       49.28       50.76     16.03 o 
  -7  -3   9      195.17      181.52     17.06 o 
  -6  -3   9       77.57       79.34     12.91 o 
  -5  -3   9       38.92       39.34      4.51 o 
  -4  -3   9      328.03      354.12      6.13 o 
  -3  -3   9     1571.26     1572.19     33.71 o 
  -2  -3   9      241.64      246.55      4.75 o 
  -1  -3   9      382.17      355.56      8.30 o 
   0  -3   9      344.72      326.52      8.60 o 
   1  -3   9      631.21      654.76      5.81 o 
   2  -3   9      742.87      746.53     18.63 o 
   3  -3   9      258.12      247.05     13.33 o 
   4  -3   9      302.65      318.96     33.55 o 
   5  -3   9      765.37      826.23     11.36 o 
   6  -3   9      484.12      529.86     12.87 o 
   7  -3   9      366.26      393.85      9.07 o 
   8  -3   9      102.12       86.47      6.19 o 
  -7  -2   9      109.81      124.06      8.85 o 
  -6  -2   9        3.68        5.56      5.64 o 
  -5  -2   9      262.50      265.23     13.78 o 
  -4  -2   9      218.36      205.32      4.80 o 
  -3  -2   9      538.51      484.03     21.01 o 
  -2  -2   9      700.98      656.67     43.04 o 
  -1  -2   9       72.67       77.33      7.89 o 
   0  -2   9     1052.42      973.89     22.11 o 
   1  -2   9      624.55      563.59      5.49 o 
   2  -2   9      356.70      364.93     20.03 o 
   3  -2   9      401.37      406.76      9.06 o 
   4  -2   9      348.67      345.29      9.32 o 
   5  -2   9        5.36       13.31      8.05 o 
   6  -2   9      603.98      618.46     13.17 o 
   7  -2   9       55.17       63.10      8.11 o 
   8  -2   9       43.23       53.93      8.26 o 
   9  -2   9      155.96      140.03      6.63 o 
  -7  -1   9       14.69       20.58     19.03 o 
  -6  -1   9      172.12      164.38      6.42 o 
  -5  -1   9       17.63       29.98      5.55 o 
  -4  -1   9       76.92       65.21      9.60 o 
  -3  -1   9        8.60       12.54     17.15 o 
  -2  -1   9      220.01      229.03      6.59 o 
  -1  -1   9      614.56      566.36      8.76 o 
   0  -1   9      268.00      231.59      7.88 o 
   1  -1   9      268.29      213.21      6.03 o 
   2  -1   9       33.30       38.61      7.60 o 
   3  -1   9       10.44        0.13      7.87 o 
   4  -1   9      388.83      402.62      9.30 o 
   5  -1   9      336.60      350.34     11.02 o 
   6  -1   9       45.43       59.00      9.24 o 
   7  -1   9        5.75       31.71      7.87 o 
   8  -1   9      250.57      224.50      6.37 o 
   9  -1   9      147.63      113.38      6.38 o 
  -7   0   9      158.00      135.44      7.42 o 
  -6   0   9     1116.23     1079.96     70.48 o 
  -5   0   9      117.39      119.29      5.74 o 
  -4   0   9      427.43      429.61      6.78 o 
  -3   0   9     1068.77     1122.87      8.07 o 
  -2   0   9     1010.21      996.73     23.77 o 
  -1   0   9      913.09      818.83     27.56 o 
   0   0   9     1886.76     1743.06     11.13 o 
   1   0   9     1053.39      960.84      8.16 o 
   2   0   9     1398.97     1286.67      9.05 o 
   3   0   9      812.00      653.74      7.76 o 
   4   0   9      758.31      686.48      6.78 o 
   5   0   9      738.89      669.34     32.33 o 
   6   0   9     1002.84     1034.14     61.13 o 
   7   0   9       80.66       62.61      5.81 o 
   8   0   9      101.76       91.22      5.87 o 
   9   0   9      186.32      171.59      8.50 o 
  -7   1   9        0.66       20.86      6.18 o 
  -6   1   9        0.00        0.74      4.13 o 
  -5   1   9       28.06       21.96      5.63 o 
  -4   1   9        0.47       12.10      5.32 o 
  -3   1   9      335.50      325.35      5.95 o 
  -2   1   9      136.13      117.99      5.83 o 
  -1   1   9       43.81       51.20      7.61 o 
   0   1   9        4.28        9.98      5.15 o 
   1   1   9      167.87      132.30      6.40 o 
   2   1   9      105.56       70.42      5.28 o 
   3   1   9       11.76       22.94      4.42 o 
   4   1   9       41.89       32.38      4.43 o 
   5   1   9      201.15      172.28     11.89 o 
   6   1   9      224.37      212.49      6.74 o 
   7   1   9       24.11       37.27      5.31 o 
   8   1   9       30.40       29.73      5.49 o 
   9   1   9       10.87       18.12      5.76 o 
  10   1   9        0.05       10.91      6.06 o 
  -6   2   9      608.84      565.14      6.40 o 
  -5   2   9      695.98      699.69     31.52 o 
  -4   2   9      895.29      906.74     36.93 o 
  -3   2   9       13.59       13.57     12.59 o 
  -2   2   9     2713.21     2369.38     10.86 o 
  -1   2   9     1350.34     1082.00      8.18 o 
   0   2   9     1764.05     1429.19     10.69 o 
   1   2   9     1148.70     1033.97     10.14 o 
   2   2   9     1720.85     1518.86     90.70 o 
   3   2   9      691.11      566.92     24.66 o 
   4   2   9     2004.72     1872.46    262.06 o 
   5   2   9      435.61      359.24     42.81 o 
   6   2   9      603.50      541.34     48.62 o 
   7   2   9      497.18      494.25     34.46 o 
   8   2   9      223.13      242.57      8.26 o 
   9   2   9      349.80      318.45      9.02 o 
  10   2   9       93.84       58.20      8.79 o 
  -6   3   9      102.06      110.86      6.38 o 
  -5   3   9       55.81       73.10      7.38 o 
  -4   3   9      367.82      354.51     21.26 o 
  -3   3   9       13.88        8.56      6.09 o 
  -2   3   9      101.72       92.39      5.07 o 
  -1   3   9     1637.96     1613.78     10.91 o 
   0   3   9       31.82       23.63      8.05 o 
   1   3   9      337.35      318.39      6.55 o 
   2   3   9      485.37      470.42      6.96 o 
   3   3   9      388.85      370.25     41.90 o 
   4   3   9      266.65      266.40     42.36 o 
   5   3   9     1391.23     1244.25    207.05 o 
   6   3   9        7.71       10.29      4.99 o 
   7   3   9      316.08      280.08     11.49 o 
   8   3   9       34.37       49.15      6.66 o 
   9   3   9      200.09      159.98      6.18 o 
  10   3   9      184.12      160.21      6.52 o 
  -5   4   9      382.46      374.83     32.62 o 
  -4   4   9      545.94      556.88     26.36 o 
  -3   4   9      352.11      358.49     20.62 o 
  -2   4   9      471.64      521.59      8.67 o 
  -1   4   9      121.70      114.71      5.44 o 
   0   4   9     1390.72     1317.45     10.50 o 
   1   4   9      436.36      418.78      6.92 o 
   2   4   9     2146.64     2089.09     91.58 o 
   3   4   9     1399.14     1361.98    114.95 o 
   4   4   9      398.82      453.54      6.69 o 
   5   4   9        7.30       -3.90      5.78 o 
   6   4   9     1561.49     1429.76    237.94 o 
   7   4   9      165.33      151.46     44.96 o 
   8   4   9      101.72      106.98      6.69 o 
   9   4   9       68.83       57.05      5.76 o 
  10   4   9       58.16       42.73      6.18 o 
  -5   5   9      329.98      349.99     39.49 o 
  -4   5   9      351.28      383.63     12.20 o 
  -3   5   9      340.60      351.86      6.49 o 
  -2   5   9      885.85      908.62     19.41 o 
  -1   5   9      479.25      499.36      7.17 o 
   0   5   9      150.87      173.90      6.07 o 
   1   5   9     1362.87     1427.14     11.03 o 
   2   5   9      728.02      668.64     34.64 o 
   3   5   9      615.03      623.74     23.25 o 
   4   5   9     1004.69     1034.36     30.73 o 
   5   5   9      341.94      371.04     17.22 o 
   6   5   9      820.18      882.95     14.21 o 
   7   5   9     1490.93     1371.64    240.26 o 
   8   5   9       52.08       46.61     12.10 o 
   9   5   9      152.07      148.69     13.78 o 
  10   5   9       15.74       28.87      8.40 o 
  -4   6   9       47.70       50.53      6.18 o 
  -3   6   9      229.23      265.38      7.08 o 
  -2   6   9      144.10      133.12      4.90 o 
  -1   6   9        8.92       14.26      5.73 o 
   0   6   9        4.97       16.54      7.70 o 
   1   6   9      365.33      393.33     10.21 o 
   2   6   9      168.27      154.69      5.72 o 
   3   6   9        1.59        9.81      3.88 o 
   4   6   9      598.48      609.39     27.61 o 
   5   6   9      788.39      799.22     27.86 o 
   6   6   9       10.50       16.40      4.61 o 
   7   6   9        2.42       14.57      5.18 o 
   8   6   9      400.54      438.55      6.66 o 
   9   6   9        9.53       26.40      8.54 o 
  10   6   9        5.69       14.41     12.85 o 
  -3   7   9      373.45      363.91     17.65 o 
  -2   7   9      253.30      284.69      6.46 o 
  -1   7   9     1208.76     1240.21     10.52 o 
   0   7   9      628.41      628.39     52.96 o 
   1   7   9      740.90      790.50     11.57 o 
   2   7   9      405.35      466.62     26.92 o 
   3   7   9     1393.68     1444.91     48.31 o 
   4   7   9      152.07      144.37      7.03 o 
   5   7   9      295.62      323.90      5.04 o 
   6   7   9      939.75      960.06     59.66 o 
   7   7   9      459.71      494.74     24.00 o 
   8   7   9      558.47      619.67     15.22 o 
   9   7   9      273.67      255.86     42.00 o 
  10   7   9      113.94      114.22     11.55 o 
  -2   8   9       89.00       93.78      6.07 o 
  -1   8   9       77.19       79.60      8.27 o 
   0   8   9      123.76      119.60     18.97 o 
   1   8   9       60.37       72.10      4.01 o 
   2   8   9      135.51      133.72      7.77 o 
   3   8   9       25.41       33.39      6.32 o 
   4   8   9        0.39        7.16      3.99 o 
   5   8   9        0.31       18.70      4.05 o 
   6   8   9        0.45        6.20      4.63 o 
   7   8   9       58.39       64.48      8.27 o 
   8   8   9      167.43      184.22     10.10 o 
   9   8   9       78.32       82.43      6.87 o 
  -1   9   9      493.41      402.03      7.30 o 
   0   9   9      407.91      422.09     17.83 o 
   1   9   9      558.75      547.91     18.12 o 
   2   9   9      275.02      289.32      5.13 o 
   3   9   9      416.54      427.24     19.71 o 
   4   9   9      206.76      208.25      4.30 o 
   5   9   9      864.35      871.17     22.07 o 
   6   9   9        6.70       11.05      9.51 o 
   7   9   9       38.65       37.60      4.89 o 
   8   9   9      303.25      304.34     20.69 o 
   9   9   9      332.45      334.60     33.24 o 
   0  10   9       46.16       30.74      6.14 o 
   1  10   9       28.33       28.93      4.99 o 
   2  10   9      211.01      215.17      4.54 o 
   3  10   9      183.83      169.79      3.91 o 
   4  10   9      277.68      261.75     21.80 o 
   5  10   9      278.81      256.38     14.76 o 
   6  10   9       22.99       34.30      9.57 o 
   7  10   9       46.63       61.80     12.09 o 
   8  10   9       25.77       32.06     11.95 o 
   2  11   9      178.36      182.53     29.56 o 
   3  11   9      172.91      161.26      6.88 o 
   4  11   9       79.84       88.29      4.51 o 
   5  11   9       47.37       46.06      7.69 o 
   6  11   9       49.56       49.85      7.19 o 
  -4  -9  10       40.87       50.36     24.50 o 
  -3  -9  10        3.17       -0.54     19.08 o 
  -2  -9  10      264.79      271.79      6.63 o 
  -1  -9  10      185.98      179.37      6.45 o 
   0  -9  10       41.72       46.49      5.93 o 
   1  -9  10       83.45       71.69      8.17 o 
  -5  -8  10        9.62       21.86     13.04 o 
  -4  -8  10      147.58      155.80     10.32 o 
  -3  -8  10      202.93      194.90     27.71 o 
  -2  -8  10       19.48       29.81     10.13 o 
  -1  -8  10      152.55      153.01      6.06 o 
   0  -8  10      685.76      715.31     30.73 o 
   1  -8  10      159.53      126.42      6.48 o 
   2  -8  10      258.55      234.26      6.99 o 
   3  -8  10      215.32      202.30     13.40 o 
  -6  -7  10       50.88       53.09      6.10 o 
  -5  -7  10        1.85       10.27      9.62 o 
  -4  -7  10        1.95        3.80      7.37 o 
  -3  -7  10        2.98        5.70      7.25 o 
  -2  -7  10        3.73        9.24     12.50 o 
  -1  -7  10        1.27       -4.66      4.66 o 
   0  -7  10       74.75       99.42      4.79 o 
   1  -7  10       71.99       80.53      4.84 o 
   2  -7  10       40.41       68.01     19.52 o 
   3  -7  10        5.40       15.49      4.74 o 
   4  -7  10        8.86       10.58      6.14 o 
  -6  -6  10      213.55      176.34     24.02 o 
  -5  -6  10       27.74       38.93      6.72 o 
  -4  -6  10      429.53      450.09     19.41 o 
  -3  -6  10      144.17      165.85     11.02 o 
  -2  -6  10       69.27       65.97      8.43 o 
  -1  -6  10      331.02      369.51      6.06 o 
   0  -6  10      316.32      327.93      4.69 o 
   1  -6  10      133.88      128.85     16.72 o 
   2  -6  10      815.28      899.27      7.23 o 
   3  -6  10      238.10      236.25     16.75 o 
   4  -6  10      272.40      249.08      5.52 o 
   5  -6  10      262.02      244.29     12.50 o 
   6  -6  10      354.56      281.24      8.18 o 
  -7  -5  10       44.42       27.29      5.24 o 
  -6  -5  10        1.77       25.92      6.51 o 
  -5  -5  10        1.61        0.84      3.60 o 
  -4  -5  10      312.90      315.79     18.66 o 
  -3  -5  10      124.72      146.94     11.67 o 
  -2  -5  10      144.67      141.86      5.39 o 
  -1  -5  10       60.43       65.24     15.62 o 
   0  -5  10      107.78      124.68      4.81 o 
   1  -5  10      251.29      251.18     10.35 o 
   2  -5  10       15.93       15.26      5.40 o 
   3  -5  10       15.90       12.72     12.61 o 
   4  -5  10      129.30      131.03     10.13 o 
   5  -5  10      127.05      131.13      6.26 o 
   6  -5  10       28.51       19.50      8.97 o 
  -7  -4  10      154.40      141.48     13.18 o 
  -6  -4  10       43.78       42.98      4.93 o 
  -5  -4  10      129.02      139.06      6.02 o 
  -4  -4  10      186.28      194.43     19.27 o 
  -3  -4  10       37.48       47.57      7.47 o 
  -2  -4  10      428.71      462.94     17.29 o 
  -1  -4  10      124.17      136.30      4.68 o 
   0  -4  10      208.10      211.35      8.24 o 
   1  -4  10      389.58      365.92      4.68 o 
   2  -4  10       78.24      105.37      5.44 o 
   3  -4  10        4.73       12.70      8.50 o 
   4  -4  10     1312.89     1228.87     16.21 o 
   5  -4  10      103.79      100.55     17.26 o 
   6  -4  10       12.45       16.51     10.69 o 
   7  -4  10      214.34      186.26     14.63 o 
  -7  -3  10      219.75      224.14      7.56 o 
  -6  -3  10      187.23      205.97      8.61 o 
  -5  -3  10      335.18      350.14      6.41 o 
  -4  -3  10      119.70      122.94      4.91 o 
  -3  -3  10      177.11      185.44     14.14 o 
  -2  -3  10      696.72      633.96     16.39 o 
  -1  -3  10      791.58      760.63      8.27 o 
   0  -3  10      684.51      710.71     16.45 o 
   1  -3  10      532.34      496.12     12.04 o 
   2  -3  10      433.31      418.62     13.28 o 
   3  -3  10      406.51      427.50     10.84 o 
   4  -3  10      243.42      266.12      8.91 o 
   5  -3  10      349.87      379.44      9.91 o 
   6  -3  10      173.52      195.74     11.06 o 
   7  -3  10       78.64       83.54      6.44 o 
   8  -3  10       74.06      309.67      9.53 o 
  -7  -2  10       98.00       97.11      8.78 o 
  -6  -2  10       16.24       11.89      5.84 o 
  -5  -2  10       85.05      105.67     17.79 o 
  -4  -2  10        0.51        5.97      4.46 o 
  -3  -2  10        3.37       -1.99      4.40 o 
  -2  -2  10      230.89      220.68      5.89 o 
  -1  -2  10       12.48       31.52      7.60 o 
   0  -2  10        4.55       20.92      7.59 o 
   1  -2  10       39.09       28.75      7.98 o 
   2  -2  10      236.44      235.47      8.72 o 
   3  -2  10       50.76       47.91      7.87 o 
   4  -2  10        1.77        8.84      7.71 o 
   5  -2  10       43.04       47.57      8.45 o 
   6  -2  10      250.37      261.54     11.32 o 
   7  -2  10       36.58       31.67      6.68 o 
   8  -2  10        0.79       10.86      8.42 o 
  -7  -1  10      123.89      115.41      4.76 o 
  -6  -1  10      282.37      263.47      6.84 o 
  -5  -1  10      828.22      855.37      8.13 o 
  -4  -1  10      236.26      246.65      8.71 o 
  -3  -1  10      966.22      963.56     26.13 o 
  -2  -1  10      663.29      653.25      7.55 o 
  -1  -1  10     1329.97     1292.49     53.90 o 
   0  -1  10      680.49      567.28      7.09 o 
   1  -1  10     1661.90     1501.94     10.59 o 
   2  -1  10      841.92      674.99      7.64 o 
   3  -1  10     1147.39     1012.35     10.40 o 
   4  -1  10      448.28      523.59      9.69 o 
   5  -1  10      943.98      976.54     11.33 o 
   6  -1  10      133.21      133.65      5.39 o 
   7  -1  10      419.49      461.12      7.64 o 
   8  -1  10      616.84      562.40      9.45 o 
   9  -1  10       19.57       15.72      6.27 o 
  -7   0  10       27.21       22.04      6.15 o 
  -6   0  10       15.48       18.30      4.15 o 
  -5   0  10      293.66      310.84     12.40 o 
  -4   0  10      131.38      145.73      8.19 o 
  -3   0  10       90.83      106.24      5.83 o 
  -2   0  10       60.94       68.20      6.00 o 
  -1   0  10      310.16      288.56     13.58 o 
   0   0  10        0.90        6.06      5.25 o 
   1   0  10      415.11      390.24      8.34 o 
   2   0  10      287.74      242.28      8.11 o 
   3   0  10      162.80      155.45      8.03 o 
   4   0  10      111.46      106.49      4.86 o 
   5   0  10      329.79      317.71     21.62 o 
   6   0  10      312.08      278.39     22.98 o 
   7   0  10      161.23      150.70      5.22 o 
   8   0  10       40.92       49.73      8.25 o 
   9   0  10      326.24      332.22      9.11 o 
  -6   1  10      207.91      177.94      9.43 o 
  -5   1  10       93.51      100.77      5.18 o 
  -4   1  10      648.22      669.61     40.23 o 
  -3   1  10     1168.79     1199.55     30.92 o 
  -2   1  10      400.44      384.41      8.02 o 
  -1   1  10     1187.40     1124.49      8.20 o 
   0   1  10      474.84      415.24      8.32 o 
   1   1  10     1905.95     1713.12     53.61 o 
   2   1  10     2361.18     2035.74    115.45 o 
   3   1  10      835.90      661.01     43.60 o 
   4   1  10       11.84       22.14      7.41 o 
   5   1  10     2123.76     2020.99     95.32 o 
   6   1  10       41.16       52.51      6.77 o 
   7   1  10      469.38      421.35     29.62 o 
   8   1  10      454.39      435.52      8.74 o 
   9   1  10      124.94      139.10      8.43 o 
  -6   2  10       77.93       59.90      6.23 o 
  -5   2  10      210.07      193.31     10.24 o 
  -4   2  10      381.31      364.11     29.16 o 
  -3   2  10      492.57      487.07     20.12 o 
  -2   2  10       10.26       12.26      5.45 o 
  -1   2  10     1001.06      825.53      7.58 o 
   0   2  10      119.42      111.00      5.86 o 
   1   2  10      248.83      230.86      8.25 o 
   2   2  10     1769.48     1560.47     18.33 o 
   3   2  10     2688.81     2508.38    137.79 o 
   4   2  10       69.56       82.11      5.81 o 
   5   2  10      626.17      509.08     44.27 o 
   6   2  10      579.47      510.44     57.11 o 
   7   2  10      437.51      438.55     21.22 o 
   8   2  10       97.29      103.27      8.11 o 
   9   2  10        2.38       -7.93      8.24 o 
  10   2  10      102.38       90.41      6.37 o 
  -6   3  10       91.64       90.01      5.64 o 
  -5   3  10      121.80      109.05      9.39 o 
  -4   3  10      207.32      203.19     15.14 o 
  -3   3  10       19.99        3.52      7.91 o 
  -2   3  10      115.44      109.33      5.87 o 
  -1   3  10     1320.91     1163.91      9.92 o 
   0   3  10      190.38      182.87      8.20 o 
   1   3  10      269.98      259.70      6.33 o 
   2   3  10      715.33      690.64      9.16 o 
   3   3  10      442.80      420.80     26.20 o 
   4   3  10     1358.62     1321.01    144.82 o 
   5   3  10      509.85      469.55     44.63 o 
   6   3  10      115.04      111.11      9.17 o 
   7   3  10      399.94      371.84     23.33 o 
   8   3  10       29.91       31.32      5.74 o 
   9   3  10       73.55       62.56      5.84 o 
  10   3  10      110.70       92.79      8.89 o 
  -5   4  10      196.05      178.99      6.49 o 
  -4   4  10      613.31      627.56     10.73 o 
  -3   4  10      658.59      632.61     12.10 o 
  -2   4  10      729.20      756.00      6.85 o 
  -1   4  10      460.09      489.64      8.84 o 
   0   4  10      765.15      716.17      7.36 o 
   1   4  10     1075.96     1064.33      8.11 o 
   2   4  10      356.54      411.26      8.77 o 
   3   4  10      358.07      381.09      9.16 o 
   4   4  10     2417.72     2530.18     13.15 o 
   5   4  10     1561.14     1533.87    164.46 o 
   6   4  10       79.72       71.27     10.82 o 
   7   4  10      668.21      599.54    119.79 o 
   8   4  10      491.55      443.31     37.49 o 
   9   4  10      433.03      318.42     42.00 o 
  10   4  10       10.30       39.36      6.09 o 
  -4   5  10        0.65        7.95      6.58 o 
  -3   5  10       33.39       38.93      6.38 o 
  -2   5  10        1.35        8.10      6.64 o 
  -1   5  10        0.28       -2.58      5.26 o 
   0   5  10       86.98       93.53      7.93 o 
   1   5  10      475.25      409.61      8.60 o 
   2   5  10       93.71       89.88      5.19 o 
   3   5  10        7.87       13.53      6.06 o 
   4   5  10      554.84      540.66     23.26 o 
   5   5  10      191.46      179.94     14.71 o 
   6   5  10        7.93       20.82      8.23 o 
   7   5  10        6.22       -1.32      5.72 o 
   8   5  10       10.65       13.33      4.68 o 
   9   5  10        1.34       -2.03      7.07 o 
  10   5  10       19.68       41.97      8.60 o 
  -4   6  10       36.60       46.15      8.97 o 
  -3   6  10      333.41      323.42     12.03 o 
  -2   6  10      949.28      939.76     55.66 o 
  -1   6  10      981.48      932.53     30.59 o 
   0   6  10      940.30      986.55      9.96 o 
   1   6  10      273.62      290.59      7.02 o 
   2   6  10      543.46      583.29      7.20 o 
   3   6  10      811.69      826.07     23.38 o 
   4   6  10      415.90      380.97      8.95 o 
   5   6  10      296.30      315.06      9.63 o 
   6   6  10     1526.73     1651.66     60.26 o 
   7   6  10       49.02       53.60      4.83 o 
   8   6  10      389.83      455.96      9.81 o 
   9   6  10      708.53      790.98     12.25 o 
  10   6  10       83.14       71.76     13.18 o 
  -3   7  10        5.92        4.36      5.28 o 
  -2   7  10      101.04      106.86     10.12 o 
  -1   7  10       72.58       67.49      6.40 o 
   0   7  10      234.68      210.61      8.39 o 
   1   7  10      112.49       94.24      5.03 o 
   2   7  10      188.95      201.57      9.28 o 
   3   7  10        2.70        9.29      4.55 o 
   4   7  10     1005.48     1018.39     63.26 o 
   5   7  10       48.54       53.40      4.68 o 
   6   7  10       73.89       90.86      7.91 o 
   7   7  10       21.23       18.31      4.16 o 
   8   7  10       83.28       86.85      6.01 o 
   9   7  10       84.98       90.09      9.02 o 
  -2   8  10       87.55       69.84      5.24 o 
  -1   8  10      123.74      111.08      8.68 o 
   0   8  10      454.42      470.75      9.04 o 
   1   8  10      568.84      569.29      5.57 o 
   2   8  10      563.74      585.46     17.56 o 
   3   8  10      172.25      186.88     12.19 o 
   4   8  10       43.23       59.49      4.08 o 
   5   8  10      324.43      330.94     14.44 o 
   6   8  10      141.58      161.32      4.33 o 
   7   8  10       68.20       83.81     16.69 o 
   8   8  10      295.09      311.06     10.13 o 
   9   8  10        2.82       -0.16      9.03 o 
  -1   9  10      173.74      167.79      9.01 o 
   0   9  10      142.29      148.49      8.63 o 
   1   9  10      178.52      179.39      5.94 o 
   2   9  10      489.47      471.66     20.42 o 
   3   9  10      481.96      463.78     17.24 o 
   4   9  10      240.41      232.58      5.35 o 
   5   9  10      144.27      147.65      4.33 o 
   6   9  10      629.72      637.46     14.52 o 
   7   9  10       83.59      106.46     10.71 o 
   8   9  10       22.78       30.61      4.35 o 
   1  10  10       54.24       26.34     11.24 o 
   2  10  10      113.90      114.03     10.65 o 
   3  10  10       36.49       39.94      6.45 o 
   4  10  10       51.44       53.72     12.00 o 
   5  10  10       29.03       26.94      4.25 o 
   6  10  10        0.99       -3.78      3.78 o 
   7  10  10       97.63       95.89      9.41 o 
   8  10  10        6.49       15.26      8.99 o 
   3  11  10      127.95      123.61     18.24 o 
   4  11  10      273.24      240.24     14.36 o 
   5  11  10      428.11      381.33     10.12 o 
   6  11  10      198.49      174.12     22.66 o 
  -2  -9  11       47.43       46.59      4.40 o 
  -1  -9  11       51.71       46.75      5.08 o 
   0  -9  11      303.82      259.04      8.33 o 
  -4  -8  11       55.76       40.59      8.14 o 
  -3  -8  11       32.02       52.76      6.03 o 
  -2  -8  11       10.77       16.95     14.63 o 
  -1  -8  11       61.10       62.16      4.98 o 
   0  -8  11       81.91       75.60      5.00 o 
   1  -8  11       27.78       18.44      5.90 o 
   2  -8  11        8.34       26.41     13.20 o 
   3  -8  11        2.43       -8.83      8.83 o 
  -5  -7  11      108.48       83.07      4.52 o 
  -4  -7  11       53.75       56.97      3.92 o 
  -3  -7  11       25.80       10.30      7.90 o 
  -2  -7  11      174.54      193.36     12.97 o 
  -1  -7  11      133.99      142.08     15.36 o 
   0  -7  11       24.35       27.47      5.90 o 
   1  -7  11      134.55      150.65      5.05 o 
   2  -7  11      305.19      315.50      6.56 o 
   3  -7  11      110.01      110.40     13.32 o 
   4  -7  11      185.30      158.37     32.51 o 
  -6  -6  11       22.54       29.41      6.17 o 
  -5  -6  11      125.22      108.05      4.04 o 
  -4  -6  11       48.16       48.24      4.85 o 
  -3  -6  11      188.11      209.90     33.30 o 
  -2  -6  11      112.53      115.69      6.49 o 
  -1  -6  11      135.36      127.04      4.30 o 
   0  -6  11      220.78      234.00      9.26 o 
   1  -6  11      140.04      168.12     13.43 o 
   2  -6  11       14.77        7.47      9.11 o 
   3  -6  11      429.87      444.21      6.74 o 
   4  -6  11       43.92       59.10      5.11 o 
   5  -6  11        3.79       -3.14      7.16 o 
  -6  -5  11        1.15       -6.05      6.05 o 
  -5  -5  11       32.97       33.64      5.99 o 
  -4  -5  11       95.66      110.11      4.20 o 
  -3  -5  11       52.17       63.98      6.67 o 
  -2  -5  11       84.51       83.47      5.42 o 
  -1  -5  11       50.67       54.42      7.68 o 
   0  -5  11        2.84        7.54      8.02 o 
   1  -5  11       53.11       61.45      5.61 o 
   2  -5  11      231.33      215.59      5.91 o 
   3  -5  11       88.37       83.73      4.78 o 
   4  -5  11        8.09       19.31      8.60 o 
   5  -5  11       50.87       48.36     11.61 o 
   6  -5  11      204.85      142.67     11.90 o 
  -6  -4  11      214.02      215.86     27.82 o 
  -5  -4  11      157.20      158.58      8.77 o 
  -4  -4  11      203.85      203.78     16.17 o 
  -3  -4  11      867.88      867.32     48.92 o 
  -2  -4  11      216.17      219.71      4.70 o 
  -1  -4  11      241.52      257.28     12.75 o 
   0  -4  11      635.89      585.77      9.01 o 
   1  -4  11      573.52      586.72      5.61 o 
   2  -4  11      294.64      315.00     32.46 o 
   3  -4  11      618.49      631.13     14.13 o 
   4  -4  11      188.39      200.44      6.35 o 
   5  -4  11      185.69      186.87      9.38 o 
   6  -4  11       91.92       93.26      9.18 o 
   7  -4  11      323.98      281.20     14.08 o 
  -6  -3  11       55.49       57.34     10.09 o 
  -5  -3  11        5.72        6.09      5.81 o 
  -4  -3  11        0.41        2.60      7.10 o 
  -3  -3  11        0.92       -4.62      4.68 o 
  -2  -3  11      167.18      155.42     17.61 o 
  -1  -3  11       72.40       60.61      7.67 o 
   0  -3  11       12.66       30.23      5.17 o 
   1  -3  11       47.74       52.12      5.42 o 
   2  -3  11      306.33      278.32     19.90 o 
   3  -3  11      211.53      172.42      6.37 o 
   4  -3  11        3.24        5.93      8.24 o 
   5  -3  11       27.75       41.92      8.43 o 
   6  -3  11        7.23       24.05     10.38 o 
   7  -3  11        4.91       -0.42      7.64 o 
   8  -3  11        4.51       39.80      8.74 o 
  -6  -2  11       43.10       63.36      8.61 o 
  -5  -2  11      485.15      482.03      6.52 o 
  -4  -2  11      185.59      208.93      6.00 o 
  -3  -2  11      863.87      903.99     17.63 o 
  -2  -2  11      769.25      753.70      8.53 o 
  -1  -2  11      948.46      906.76      9.53 o 
   0  -2  11      257.82      216.24      8.06 o 
   1  -2  11     1161.45      948.47      7.98 o 
   2  -2  11      607.92      591.85      7.18 o 
   3  -2  11      721.42      726.63      9.76 o 
   4  -2  11      333.72      365.89      9.01 o 
   5  -2  11      277.58      334.49      9.67 o 
   6  -2  11      955.50      960.43     12.83 o 
   7  -2  11      169.09      171.53      6.33 o 
   8  -2  11        4.78       -0.09      8.47 o 
  -6  -1  11        7.47        8.44     16.49 o 
  -5  -1  11       31.07       47.34      8.11 o 
  -4  -1  11      372.98      385.14     13.26 o 
  -3  -1  11       10.38       11.96      5.47 o 
  -2  -1  11      120.50      133.09      4.72 o 
  -1  -1  11      129.83      117.70      4.73 o 
   0  -1  11      372.17      345.32      6.41 o 
   1  -1  11      201.15      207.97      5.95 o 
   2  -1  11      529.82      461.69      9.09 o 
   3  -1  11       48.90       34.98      5.52 o 
   4  -1  11     1302.60     1309.42     11.25 o 
   5  -1  11      225.04      234.46      8.84 o 
   6  -1  11       40.18       37.31      4.00 o 
   7  -1  11      719.04      663.45     18.19 o 
   8  -1  11       56.53       56.84      8.38 o 
   9  -1  11       69.27       62.70      8.79 o 
  -6   0  11      121.21      113.99     10.80 o 
  -5   0  11      185.61      220.58     26.33 o 
  -4   0  11       92.03       92.69      8.06 o 
  -3   0  11      596.02      648.24      9.25 o 
  -2   0  11       23.53       35.71      4.59 o 
  -1   0  11     1376.52     1406.02     74.11 o 
   0   0  11     2866.42     2828.33     42.55 o 
   1   0  11      190.70      200.90      5.86 o 
   2   0  11      271.41      302.30      8.63 o 
   3   0  11     3759.93     3506.27     14.53 o 
   4   0  11      601.34      563.65     29.98 o 
   5   0  11        6.52        8.77      5.00 o 
   6   0  11      251.34      252.46      8.80 o 
   7   0  11      390.89      407.47      8.65 o 
   8   0  11      135.33      108.46      8.29 o 
   9   0  11      109.76       96.45      8.58 o 
  -6   1  11      274.34      239.56     37.24 o 
  -5   1  11      349.30      346.69     24.37 o 
  -4   1  11       42.10       42.46      3.99 o 
  -3   1  11      149.68      173.62      5.62 o 
  -2   1  11     1527.67     1596.95     11.36 o 
  -1   1  11       51.23       52.97      5.39 o 
   0   1  11      261.71      275.40      8.10 o 
   1   1  11     2321.49     2215.92     91.42 o 
   2   1  11      102.85       95.25      5.18 o 
   3   1  11      327.34      284.44     20.12 o 
   4   1  11     3757.94     3449.70     44.41 o 
   5   1  11      284.63      261.97      6.69 o 
   6   1  11      192.18      174.41      7.48 o 
   7   1  11       57.67       61.88      5.34 o 
   8   1  11      283.71      270.14      8.61 o 
   9   1  11      167.79      154.11      8.62 o 
  -6   2  11      175.30      149.43      8.98 o 
  -5   2  11        0.84        5.78      5.80 o 
  -4   2  11        6.27       23.16     13.49 o 
  -3   2  11      216.74      230.14     29.08 o 
  -2   2  11       35.46       25.88      4.49 o 
  -1   2  11       20.51       27.29      4.39 o 
   0   2  11      177.74      153.34      5.76 o 
   1   2  11      881.05      683.38      7.20 o 
   2   2  11      754.68      664.68     12.60 o 
   3   2  11        8.36       13.61      5.66 o 
   4   2  11        1.44       11.37      5.97 o 
   5   2  11      709.95      642.08     31.43 o 
   6   2  11       26.02       22.94      7.42 o 
   7   2  11       12.17        9.69      4.91 o 
   8   2  11        1.66       11.65      6.05 o 
   9   2  11       77.49       77.71      8.46 o 
  -5   3  11      385.11      336.85     35.00 o 
  -4   3  11      380.75      336.45     14.60 o 
  -3   3  11      376.45      349.74      8.98 o 
  -2   3  11     1149.62     1057.83      9.87 o 
  -1   3  11      190.05      183.01      5.98 o 
   0   3  11     1600.63     1433.00      8.70 o 
   1   3  11      340.63      305.31      6.29 o 
   2   3  11      179.99      178.65      8.34 o 
   3   3  11     1607.43     1620.07     11.21 o 
   4   3  11     1078.85     1074.09     57.61 o 
   5   3  11      660.38      715.14     71.89 o 
   6   3  11      923.23      931.76    127.97 o 
   7   3  11      796.15      717.65     60.64 o 
   8   3  11      239.51      214.66     17.85 o 
   9   3  11       57.74       48.67      5.91 o 
  10   3  11      107.07       76.02      8.70 o 
  -5   4  11        5.59       15.64      6.08 o 
  -4   4  11       14.03       36.17     12.27 o 
  -3   4  11       13.70       35.61      8.13 o 
  -2   4  11       59.46       49.53      5.81 o 
  -1   4  11      137.00      125.05      8.17 o 
   0   4  11       37.34       29.26      7.75 o 
   1   4  11       89.96       88.21      5.89 o 
   2   4  11        2.76        9.68      5.69 o 
   3   4  11       45.48       57.96      8.02 o 
   4   4  11       40.97       50.17      5.63 o 
   5   4  11      532.30      510.69     47.18 o 
   6   4  11      341.22      322.49     43.11 o 
   7   4  11       53.53       44.21     25.27 o 
   8   4  11      298.99      263.29     29.87 o 
   9   4  11        4.00        7.62      4.81 o 
  10   4  11        1.10       25.13      8.53 o 
  -4   5  11      322.66      321.25      7.68 o 
  -3   5  11      556.66      570.37      8.17 o 
  -2   5  11      566.42      614.46      9.15 o 
  -1   5  11      169.18      162.00      7.97 o 
   0   5  11      996.47     1062.71      7.88 o 
   1   5  11      633.32      699.20      7.11 o 
   2   5  11     1215.39     1110.28      8.10 o 
   3   5  11       16.94       14.04      8.10 o 
   4   5  11      240.69      236.63      8.56 o 
   5   5  11      487.07      556.88      9.15 o 
   6   5  11      733.16      836.28     10.30 o 
   7   5  11      550.49      503.96     65.46 o 
   8   5  11      202.68      176.31     45.74 o 
   9   5  11      160.77      134.39     15.71 o 
  10   5  11      169.16      129.19      8.87 o 
  -3   6  11       52.87       75.86     17.38 o 
  -2   6  11      114.85      117.61      8.65 o 
  -1   6  11      264.61      278.16      8.62 o 
   0   6  11      104.22      104.29      8.10 o 
   1   6  11      722.66      663.08      7.19 o 
   2   6  11      976.20      916.92      8.51 o 
   3   6  11       52.20       67.54      6.24 o 
   4   6  11      176.77      203.88     21.23 o 
   5   6  11      257.91      261.30     18.26 o 
   6   6  11       20.46       31.47      4.61 o 
   7   6  11      400.88      470.44      9.50 o 
   8   6  11        7.58       12.36      8.52 o 
   9   6  11        5.21       -9.11     10.97 o 
  10   6  11       78.71       63.24      8.80 o 
  -3   7  11       10.13       24.43      7.04 o 
  -2   7  11      141.32      166.56     24.88 o 
  -1   7  11      183.72      173.44      5.64 o 
   0   7  11      291.93      293.64      5.55 o 
   1   7  11      252.44      265.85      9.62 o 
   2   7  11      156.32      161.56      7.93 o 
   3   7  11      156.60      179.92      6.54 o 
   4   7  11      488.41      466.41      6.44 o 
   5   7  11        6.87       -2.41      4.65 o 
   6   7  11       21.34       46.66     25.23 o 
   7   7  11      105.03      112.52      8.32 o 
   8   7  11      190.13      213.78      9.32 o 
   9   7  11       25.19       21.48      8.97 o 
  -2   8  11      326.53      284.28     13.01 o 
  -1   8  11      198.32      233.49     23.31 o 
   0   8  11      374.99      346.24      6.67 o 
   1   8  11      741.04      729.57     18.22 o 
   2   8  11      357.00      348.17     12.74 o 
   3   8  11      445.82      461.30      8.59 o 
   4   8  11      721.55      757.50     13.65 o 
   5   8  11      290.83      323.31     11.76 o 
   6   8  11      540.46      595.83     31.37 o 
   7   8  11      110.20      107.36      5.49 o 
   8   8  11       61.46       74.54     37.32 o 
   9   8  11      223.03      251.75     32.80 o 
   0   9  11        0.45       24.75      8.35 o 
   1   9  11        0.37       11.61     14.21 o 
   2   9  11       32.75       45.78      4.68 o 
   3   9  11       36.27       51.98     14.23 o 
   4   9  11        1.40       14.59      7.26 o 
   5   9  11       14.20       18.74      6.44 o 
   6   9  11        1.16       -0.18      7.50 o 
   7   9  11       45.57       43.28      3.79 o 
   8   9  11       11.43       13.32      6.97 o 
   1  10  11      206.45      180.07     10.20 o 
   2  10  11      436.39      425.49     42.97 o 
   3  10  11      516.21      453.15     34.18 o 
   4  10  11      389.28      390.99     16.42 o 
   5  10  11      143.88      134.72      4.25 o 
   6  10  11      373.93      350.92     10.95 o 
   7  10  11      214.51      219.37     19.35 o 
  -3  -8  12       37.03       78.14     32.82 o 
  -2  -8  12       39.58       39.20     27.58 o 
  -1  -8  12       31.41       41.84     27.02 o 
   0  -8  12        2.57       -1.90     11.61 o 
   1  -8  12      243.35      206.28     27.71 o 
   2  -8  12       20.91       12.78      7.95 o 
  -4  -7  12       67.71       49.25     11.76 o 
  -3  -7  12      196.85      197.77      9.39 o 
  -2  -7  12      154.89      153.57     11.63 o 
  -1  -7  12       40.52       43.79     14.57 o 
   0  -7  12      122.99      128.36      6.13 o 
   1  -7  12      186.62      187.78     11.28 o 
   2  -7  12      106.63       98.20      5.90 o 
   3  -7  12       51.12       41.51     15.81 o 
  -5  -6  12       38.61       36.54     13.11 o 
  -4  -6  12       12.38       14.91      4.24 o 
  -3  -6  12        3.83        0.78      4.09 o 
  -2  -6  12        5.76        5.67     18.93 o 
  -1  -6  12       15.12        8.02      7.98 o 
   0  -6  12       44.90       44.54      5.73 o 
   1  -6  12        3.98        7.99      4.74 o 
   2  -6  12       50.39       53.84      4.11 o 
   3  -6  12       73.83       80.29      9.46 o 
   4  -6  12       13.00        6.33      5.99 o 
   5  -6  12        8.81        7.48     13.21 o 
  -5  -5  12      178.22      140.71      8.82 o 
  -4  -5  12      205.38      226.61     13.74 o 
  -3  -5  12       64.14       60.59      8.40 o 
  -2  -5  12      622.39      587.51     27.66 o 
  -1  -5  12      395.69      390.80     11.06 o 
   0  -5  12      287.96      296.84     46.07 o 
   1  -5  12       67.42       74.31      6.07 o 
   2  -5  12      652.33      610.22     27.28 o 
   3  -5  12      263.96      271.60      5.26 o 
   4  -5  12      164.88      158.55      6.93 o 
   5  -5  12      312.41      274.97      9.95 o 
   6  -5  12      159.32      140.01     10.44 o 
  -6  -4  12        4.71       36.92     28.63 o 
  -5  -4  12        4.24        9.77      4.81 o 
  -4  -4  12       66.84       53.07     17.45 o 
  -3  -4  12        0.96       -1.77      5.55 o 
  -2  -4  12       84.99      118.07      7.64 o 
  -1  -4  12       32.44       23.47      6.76 o 
   0  -4  12      172.30      162.65      6.39 o 
   1  -4  12       10.99       20.95      4.42 o 
   2  -4  12       13.64       26.97      5.56 o 
   3  -4  12      176.11      179.78      4.95 o 
   4  -4  12        0.80       -8.32      8.32 o 
   5  -4  12        8.98       17.75      8.40 o 
   6  -4  12      125.51       94.14      9.39 o 
   7  -4  12        1.00       13.21      6.42 o 
  -6  -3  12      147.11      131.48     17.35 o 
  -5  -3  12      104.26       98.76      6.15 o 
  -4  -3  12      514.77      517.24     11.25 o 
  -3  -3  12      141.80      139.78      8.23 o 
  -2  -3  12      295.36      269.69     50.33 o 
  -1  -3  12      901.02      627.41      7.11 o 
   0  -3  12      925.21      797.97      7.62 o 
   1  -3  12        6.74       12.24      5.52 o 
   2  -3  12      923.17      825.85      8.04 o 
   3  -3  12       66.33       61.75      7.99 o 
   4  -3  12      579.91      585.90      9.91 o 
   5  -3  12      372.79      376.09      9.78 o 
   6  -3  12      160.61      201.39      9.40 o 
   7  -3  12       92.99       81.52      4.92 o 
  -6  -2  12      200.73      177.94      6.93 o 
  -5  -2  12        3.86        2.50      5.93 o 
  -4  -2  12      156.57      176.30      7.89 o 
  -3  -2  12       42.04       36.57      6.69 o 
  -2  -2  12       65.62       64.84     11.98 o 
  -1  -2  12      465.99      429.85      6.48 o 
   0  -2  12     1219.27     1217.17      9.92 o 
   1  -2  12       12.16        4.64      5.09 o 
   2  -2  12      630.81      554.49      9.40 o 
   3  -2  12      361.67      335.63      8.99 o 
   4  -2  12      216.77      230.25      8.62 o 
   5  -2  12      236.89      240.09      8.95 o 
   6  -2  12       38.37       28.88      4.68 o 
   7  -2  12       40.19       40.40      4.74 o 
   8  -2  12      197.98      211.08      8.72 o 
  -6  -1  12        1.66       19.05      6.92 o 
  -5  -1  12        3.36       20.61      8.28 o 
  -4  -1  12      420.52      418.40     15.51 o 
  -3  -1  12       67.74       83.51      6.12 o 
  -2  -1  12      242.39      268.92      5.34 o 
  -1  -1  12      278.34      291.67     16.76 o 
   0  -1  12       48.50       55.02      5.23 o 
   1  -1  12     1507.03     1519.78     10.60 o 
   2  -1  12     1159.41     1075.02      9.99 o 
   3  -1  12      356.56      346.01      6.75 o 
   4  -1  12      314.30      299.84      6.67 o 
   5  -1  12      220.93      241.87      8.89 o 
   6  -1  12       77.14       77.26      4.81 o 
   7  -1  12       90.11       95.91      5.69 o 
   8  -1  12      347.15      357.91      9.20 o 
  -6   0  12      127.85      122.64      6.54 o 
  -5   0  12      277.04      282.66     20.80 o 
  -4   0  12      499.26      567.49      9.25 o 
  -3   0  12      152.32      175.74      8.29 o 
  -2   0  12      149.10      173.21      7.76 o 
  -1   0  12      642.11      734.88     33.90 o 
   0   0  12      227.97      223.61      7.69 o 
   1   0  12      601.94      632.90      8.76 o 
   2   0  12     1922.50     1979.70     11.50 o 
   3   0  12      461.99      430.64      8.58 o 
   4   0  12      365.24      325.18     11.03 o 
   5   0  12      495.35      472.24      9.96 o 
   6   0  12     1119.36     1111.15     26.79 o 
   7   0  12       84.92       87.05      5.48 o 
   8   0  12       39.39       30.31      8.31 o 
   9   0  12      201.97      194.59      9.09 o 
  -5   1  12       75.37       86.53      7.14 o 
  -4   1  12        2.25        6.37      5.71 o 
  -3   1  12      518.72      563.23     22.32 o 
  -2   1  12      514.66      527.61     17.18 o 
  -1   1  12       17.10        4.05      7.44 o 
   0   1  12      261.66      270.36      6.16 o 
   1   1  12      154.77      149.49      7.49 o 
   2   1  12      632.28      593.75      6.07 o 
   3   1  12       43.18       50.44      7.31 o 
   4   1  12        7.82       15.51      4.13 o 
   5   1  12       41.54       49.41      4.57 o 
   6   1  12       12.43       21.77      5.93 o 
   7   1  12       60.21       60.58      5.20 o 
   8   1  12        0.55        8.47      6.64 o 
   9   1  12      110.93      108.61      8.66 o 
  -5   2  12       99.75      113.18      6.17 o 
  -4   2  12      960.17      952.52     68.75 o 
  -3   2  12      940.56      944.90     64.19 o 
  -2   2  12       49.75       56.37      4.75 o 
  -1   2  12      427.49      435.75      8.06 o 
   0   2  12     1107.70     1070.62     24.22 o 
   1   2  12      349.57      323.89      7.92 o 
   2   2  12      185.87      158.94      4.05 o 
   3   2  12     1928.49     1728.84     62.45 o 
   4   2  12      121.29      121.24      6.05 o 
   5   2  12      755.21      697.32     43.02 o 
   6   2  12     1156.51     1151.11     25.98 o 
   7   2  12      226.37      226.02      5.38 o 
   8   2  12      248.79      244.98      7.40 o 
   9   2  12      244.99      216.83      8.79 o 
  -5   3  12       35.05       15.94      9.52 o 
  -4   3  12        1.97       10.71      4.93 o 
  -3   3  12      220.55      221.46      8.43 o 
  -2   3  12      124.30      103.37      5.60 o 
  -1   3  12      202.73      164.87      8.50 o 
   0   3  12        2.06        2.05      5.34 o 
   1   3  12     1021.44      811.95      9.19 o 
   2   3  12      181.72      171.14      8.09 o 
   3   3  12        2.25       -5.60      7.84 o 
   4   3  12       59.41       44.88      4.76 o 
   5   3  12       71.52       73.01      5.72 o 
   6   3  12      219.70      216.79     12.81 o 
   7   3  12       20.89       34.76      7.95 o 
   8   3  12        2.85        3.51      4.24 o 
   9   3  12       83.83       80.86      6.37 o 
  -4   4  12       68.98       53.00      5.74 o 
  -3   4  12      295.31      254.23      6.22 o 
  -2   4  12      492.66      436.83      8.85 o 
  -1   4  12      965.39      865.55      7.82 o 
   0   4  12      190.92      200.54      6.07 o 
   1   4  12       30.46       25.78      5.45 o 
   2   4  12      881.81      815.68      7.48 o 
   3   4  12      329.28      287.77      6.24 o 
   4   4  12       25.18       31.72      5.69 o 
   5   4  12      947.53      985.27     55.94 o 
   6   4  12       29.79       24.22      5.74 o 
   7   4  12      158.96      153.43     17.91 o 
   8   4  12      412.46      410.91     38.08 o 
   9   4  12      235.18      189.56     20.09 o 
  -4   5  12      201.23      188.88      6.42 o 
  -3   5  12      269.59      274.11      9.00 o 
  -2   5  12       63.35       63.60      8.14 o 
  -1   5  12      458.91      459.53      8.67 o 
   0   5  12     1095.08     1069.61      7.86 o 
   1   5  12      369.66      371.53      6.44 o 
   2   5  12      107.20      141.04      7.76 o 
   3   5  12     1793.52     1741.69     11.12 o 
   4   5  12      433.44      524.12      9.05 o 
   5   5  12       66.16       81.14      8.19 o 
   6   5  12      120.28      144.78      8.56 o 
   7   5  12      243.85      234.40     16.00 o 
   8   5  12       38.11       34.93      6.11 o 
   9   5  12      227.40      215.44     25.93 o 
  -3   6  12        2.56        2.33      8.79 o 
  -2   6  12       17.18       21.82      5.88 o 
  -1   6  12      311.11      301.54      8.58 o 
   0   6  12       61.62       67.51      7.72 o 
   1   6  12       47.11       52.61      7.73 o 
   2   6  12      185.20      170.61      5.90 o 
   3   6  12       35.96       25.34      5.48 o 
   4   6  12       73.27      100.30      8.36 o 
   5   6  12        2.46       15.83      7.95 o 
   6   6  12       21.14       25.48      8.29 o 
   7   6  12       58.76       52.74      6.16 o 
   8   6  12        6.45       17.50      8.67 o 
   9   6  12        2.11       -1.82      8.87 o 
  -2   7  12      520.12      475.42      7.55 o 
  -1   7  12      317.12      300.96      8.69 o 
   0   7  12      302.79      291.80      8.45 o 
   1   7  12      544.11      557.14      8.96 o 
   2   7  12      819.18      780.35      7.42 o 
   3   7  12      776.14      779.22     38.61 o 
   4   7  12      595.30      605.64      6.17 o 
   5   7  12      448.88      479.86      8.65 o 
   6   7  12      287.21      304.44     15.39 o 
   7   7  12      364.51      466.99      9.48 o 
   8   7  12      263.36      304.13      9.77 o 
   9   7  12       27.99       37.65      9.02 o 
  -1   8  12        3.06       15.51      8.62 o 
   0   8  12        3.91       -1.67      8.31 o 
   1   8  12        3.95       24.07      7.36 o 
   2   8  12        5.05        7.70      4.99 o 
   3   8  12       14.41       22.96      5.13 o 
   4   8  12        0.75       -2.43      4.78 o 
   5   8  12       52.53       72.31      8.51 o 
   6   8  12        1.99       -5.31      6.26 o 
   7   8  12        0.16       12.03     10.14 o 
   8   8  12       54.25       57.29      6.24 o 
   0   9  12      405.71      361.00      6.23 o 
   1   9  12      325.17      304.03     12.77 o 
   2   9  12      405.56      401.33      6.13 o 
   3   9  12      259.23      234.80     14.14 o 
   4   9  12      407.18      432.29     19.80 o 
   5   9  12      580.52      641.21     26.37 o 
   6   9  12      173.66      141.50      4.36 o 
   7   9  12      107.23      109.28      7.69 o 
   8   9  12      310.02      282.43     66.77 o 
   2  10  12      210.60      164.81     12.12 o 
   3  10  12      354.88      382.07     25.56 o 
   4  10  12       42.39       51.95      7.08 o 
   5  10  12      160.67      145.76      8.19 o 
   6  10  12      226.67      227.04     19.23 o 
  -1  -8  13      157.07      124.59      7.93 o 
   0  -8  13      143.11      121.67     17.11 o 
  -3  -7  13        4.18       13.22     20.53 o 
  -2  -7  13        0.06       11.32      7.04 o 
  -1  -7  13       60.28       59.65      5.99 o 
   0  -7  13       24.10       21.88      4.79 o 
   1  -7  13        4.70       -0.35     17.25 o 
   2  -7  13        2.49       13.50      4.89 o 
   3  -7  13        8.08        8.60      4.35 o 
  -4  -6  13      364.75      287.28     10.76 o 
  -3  -6  13       38.73       21.44      4.19 o 
  -2  -6  13      152.32      157.71      6.07 o 
  -1  -6  13      166.53      156.53     11.25 o 
   0  -6  13      215.85      202.95      6.16 o 
   1  -6  13      170.88      178.26      4.89 o 
   2  -6  13      142.43      153.05      7.05 o 
   3  -6  13      250.09      211.31     23.12 o 
   4  -6  13      181.47      151.68     10.00 o 
  -5  -5  13       22.12       11.42      5.15 o 
  -4  -5  13        5.55        0.63      5.12 o 
  -3  -5  13       40.53       36.49      6.05 o 
  -2  -5  13       39.99       32.47      4.40 o 
  -1  -5  13      255.49      292.12     13.70 o 
   0  -5  13        1.09        8.39      6.54 o 
   1  -5  13      391.12      374.93     23.21 o 
   2  -5  13        6.01       10.01      7.91 o 
   3  -5  13       26.46       26.35      4.78 o 
   4  -5  13       76.48       73.50      8.74 o 
   5  -5  13       80.38       69.73      7.02 o 
  -5  -4  13        2.92        5.44     11.06 o 
  -4  -4  13      123.91      114.52      7.55 o 
  -3  -4  13      682.35      605.29     39.09 o 
  -2  -4  13      386.48      397.09     50.79 o 
  -1  -4  13       80.37       67.48      5.68 o 
   0  -4  13      671.43      570.39      7.10 o 
   1  -4  13      405.75      388.37      8.85 o 
   2  -4  13       78.31      103.48      8.14 o 
   3  -4  13       45.71       49.02      8.32 o 
   4  -4  13      155.21      140.06      8.84 o 
   5  -4  13      263.13      236.46      9.93 o 
   6  -4  13      141.74      107.80      9.66 o 
  -5  -3  13      389.59      326.79      8.59 o 
  -4  -3  13       64.44       65.09      8.90 o 
  -3  -3  13        9.34       22.02     20.47 o 
  -2  -3  13      327.14      347.36     16.03 o 
  -1  -3  13      127.32      131.32      7.67 o 
   0  -3  13      157.28      138.45      6.04 o 
   1  -3  13     1179.63     1057.78      8.32 o 
   2  -3  13      165.91      157.28      8.24 o 
   3  -3  13      419.90      430.74      9.09 o 
   4  -3  13       41.59       45.73      8.31 o 
   5  -3  13      112.82      117.27      8.71 o 
   6  -3  13      159.84      147.42      9.58 o 
   7  -3  13      308.82      325.87     30.50 o 
  -5  -2  13       21.68       19.63      5.19 o 
  -4  -2  13        4.58       14.46     16.94 o 
  -3  -2  13        1.40        6.16      6.21 o 
  -2  -2  13      163.94      170.55      9.48 o 
  -1  -2  13      604.02      638.16      6.86 o 
   0  -2  13       59.14       76.13      5.38 o 
   1  -2  13       26.66       11.10      7.77 o 
   2  -2  13      362.42      314.75      8.46 o 
   3  -2  13      111.07       88.28      5.90 o 
   4  -2  13       36.94       35.00      8.03 o 
   5  -2  13        1.28       20.83      8.23 o 
   6  -2  13       36.07       42.93      6.40 o 
   7  -2  13       47.82       50.36      7.80 o 
  -5  -1  13      253.25      269.49      9.21 o 
  -4  -1  13        8.85       21.92      5.77 o 
  -3  -1  13      894.70     1026.38     20.77 o 
  -2  -1  13      254.40      284.47     21.75 o 
  -1  -1  13        9.15        9.06      4.47 o 
   0  -1  13      555.42      567.91      6.75 o 
   1  -1  13      950.07      951.39      9.76 o 
   2  -1  13      333.31      355.43      8.41 o 
   3  -1  13      563.17      563.67      9.24 o 
   4  -1  13      941.42      868.29     10.07 o 
   5  -1  13      581.75      609.31     33.08 o 
   6  -1  13       75.52       83.31      4.38 o 
   7  -1  13       51.36       50.34      4.72 o 
   8  -1  13      300.36      285.74      6.73 o 
  -5   0  13       91.35       93.20      7.20 o 
  -4   0  13       67.10       67.35      6.80 o 
  -3   0  13       11.75        5.64      5.76 o 
  -2   0  13      128.52      154.19      5.84 o 
  -1   0  13      179.19      232.63      7.83 o 
   0   0  13       70.53       71.75      5.01 o 
   1   0  13      199.16      198.13      5.88 o 
   2   0  13      664.55      672.95      7.19 o 
   3   0  13      122.44      116.39      5.71 o 
   4   0  13      140.25      125.17      5.74 o 
   5   0  13      202.75      190.13      4.82 o 
   6   0  13       23.96       31.14      4.66 o 
   7   0  13       14.94       19.29      4.31 o 
   8   0  13       58.96       55.38      6.74 o 
  -5   1  13      487.56      457.90      6.27 o 
  -4   1  13       13.80       17.72      5.79 o 
  -3   1  13      282.74      320.36     22.56 o 
  -2   1  13      640.89      735.72      6.66 o 
  -1   1  13     1007.77     1087.45      7.88 o 
   0   1  13       15.00       19.35      5.15 o 
   1   1  13      215.92      205.49      7.98 o 
   2   1  13      574.43      598.10     39.82 o 
   3   1  13      550.54      541.30     10.15 o 
   4   1  13      473.77      498.48      8.07 o 
   5   1  13      540.65      485.23     46.95 o 
   6   1  13      285.49      262.48     12.61 o 
   7   1  13      312.92      320.79     12.76 o 
   8   1  13      188.01      163.26     12.69 o 
   9   1  13       10.81       17.78      6.21 o 
  -4   2  13      334.65      331.60     42.09 o 
  -3   2  13       25.22       35.50      5.40 o 
  -2   2  13      249.93      260.95      5.05 o 
  -1   2  13      886.31      809.80     71.35 o 
   0   2  13      151.25      167.03     12.10 o 
   1   2  13      212.26      234.10     11.14 o 
   2   2  13      384.06      328.42      4.97 o 
   3   2  13       24.11       31.72      5.38 o 
   4   2  13      675.09      677.43     13.13 o 
   5   2  13       18.89       38.80      7.84 o 
   6   2  13        8.23       23.36      4.56 o 
   7   2  13       98.27      108.00      8.78 o 
   8   2  13      177.42      174.95     18.26 o 
   9   2  13       26.50       30.89      8.73 o 
  -4   3  13      100.54       83.01     12.98 o 
  -3   3  13      148.51      162.78     30.30 o 
  -2   3  13      211.73      201.61      5.85 o 
  -1   3  13      158.35      151.10     12.84 o 
   0   3  13      144.44      127.35      5.76 o 
   1   3  13      778.16      651.76      8.86 o 
   2   3  13        6.41       38.14      8.12 o 
   3   3  13       27.04       17.04      5.58 o 
   4   3  13      172.86      153.11     10.76 o 
   5   3  13      181.41      188.06     15.65 o 
   6   3  13       72.75       86.06      4.69 o 
   7   3  13      405.33      419.34     20.56 o 
   8   3  13       14.59       20.87      6.35 o 
   9   3  13       25.61       27.04      6.53 o 
  -4   4  13       96.70       81.54      6.43 o 
  -3   4  13      198.76      176.84      9.85 o 
  -2   4  13      836.63      729.46      7.84 o 
  -1   4  13      316.91      288.37      8.42 o 
   0   4  13      303.42      264.18      8.16 o 
   1   4  13     1172.81     1058.89      9.74 o 
   2   4  13      765.77      677.29      7.19 o 
   3   4  13      623.65      635.22      7.30 o 
   4   4  13      435.86      466.34      8.99 o 
   5   4  13      330.35      324.82      6.68 o 
   6   4  13      418.90      454.37     39.96 o 
   7   4  13      314.85      362.39     41.87 o 
   8   4  13       45.32       45.85     11.94 o 
   9   4  13       84.83       86.13     10.45 o 
  -3   5  13        2.66        4.58      6.11 o 
  -2   5  13       15.82       32.61      8.30 o 
  -1   5  13        5.66       27.16      5.38 o 
   0   5  13       49.80       28.33      5.66 o 
   1   5  13       66.08       51.73      5.74 o 
   2   5  13        2.80       33.38      7.73 o 
   3   5  13        1.98        8.93      8.02 o 
   4   5  13       12.89       18.50      5.75 o 
   5   5  13        0.54       19.83      8.07 o 
   6   5  13        0.26       -3.01      5.85 o 
   7   5  13        1.20        4.13      5.77 o 
   8   5  13        7.37        5.50      6.07 o 
   9   5  13       23.60       32.36      5.40 o 
  -2   6  13      286.12      280.37      7.06 o 
  -1   6  13      744.48      728.78      9.85 o 
   0   6  13      506.59      502.65      9.07 o 
   1   6  13      616.74      629.73      8.85 o 
   2   6  13      599.42      545.70      7.07 o 
   3   6  13      594.69      652.70      9.18 o 
   4   6  13      444.06      525.93      9.02 o 
   5   6  13      743.17      794.34      9.74 o 
   6   6  13      459.46      456.90      7.13 o 
   7   6  13      250.30      221.20      6.85 o 
   8   6  13      107.66      117.88      9.14 o 
   9   6  13      405.07      465.19     11.06 o 
  -1   7  13       80.50       97.90      8.45 o 
   0   7  13       18.24       43.47      8.47 o 
   1   7  13       27.64       46.70      8.06 o 
   2   7  13       69.84       67.02      5.78 o 
   3   7  13       46.20       51.65      5.84 o 
   4   7  13       47.67       48.57      8.32 o 
   5   7  13       53.22       93.64      8.18 o 
   6   7  13       67.33       83.19      8.70 o 
   7   7  13       79.01       96.63      6.20 o 
   8   7  13        0.65       11.54      6.42 o 
   9   7  13        8.75       -9.35      9.35 o 
   0   8  13      483.66      452.19      9.62 o 
   1   8  13      361.96      381.80      6.98 o 
   2   8  13       85.38       82.27      8.32 o 
   3   8  13      867.48      887.62      9.81 o 
   4   8  13      224.12      218.94     35.30 o 
   5   8  13      175.01      174.00      5.24 o 
   6   8  13      288.20      294.75     12.53 o 
   7   8  13      153.71      181.51      9.06 o 
   8   8  13       51.75       57.75      9.07 o 
   1   9  13      175.76      170.62      9.00 o 
   2   9  13        7.39       38.36      8.54 o 
   3   9  13      171.97      157.82     11.10 o 
   4   9  13      625.84      691.48     23.93 o 
   5   9  13       82.45       89.03     14.15 o 
   6   9  13       29.82       30.92      5.14 o 
   7   9  13      309.77      320.74     46.64 o 
   4  10  13        6.98        2.37      5.35 o 
   5  10  13       94.68       85.58      6.49 o 
  -2  -7  14       12.27       11.28      5.07 o 
  -1  -7  14      182.23      140.26     11.91 o 
   0  -7  14        7.24       27.37      6.01 o 
   1  -7  14      135.30       98.81      6.36 o 
  -3  -6  14      274.41      195.27      8.62 o 
  -2  -6  14        3.28        7.34      9.52 o 
  -1  -6  14       84.46       58.24      4.99 o 
   0  -6  14      111.49       87.73      6.07 o 
   1  -6  14      163.21      147.57      9.19 o 
   2  -6  14       20.48        7.67      4.85 o 
   3  -6  14        1.58        9.66      4.94 o 
  -4  -5  14       76.96       76.13     16.57 o 
  -3  -5  14       33.67       30.45      6.07 o 
  -2  -5  14      152.10      177.58      8.71 o 
  -1  -5  14      300.44      253.22      6.66 o 
   0  -5  14        1.86       18.87      8.14 o 
   1  -5  14      151.89      150.79      8.59 o 
   2  -5  14        8.27       11.57      5.98 o 
   3  -5  14       70.32       55.92      6.33 o 
   4  -5  14      231.65      239.09      9.60 o 
   5  -5  14      115.17      103.81      9.72 o 
  -4  -4  14       16.40       31.79     10.69 o 
  -3  -4  14       24.44       28.91      5.85 o 
  -2  -4  14      348.70      341.21      6.62 o 
  -1  -4  14      369.88      355.91      6.75 o 
   0  -4  14       34.60       26.77      5.60 o 
   1  -4  14      375.65      347.16      6.77 o 
   2  -4  14      299.74      305.97      8.84 o 
   3  -4  14      260.09      284.54      9.20 o 
   4  -4  14      132.61      127.73      8.90 o 
   5  -4  14       89.94       68.76      9.43 o 
   6  -4  14       57.89       56.33      9.48 o 
  -4  -3  14       10.50       14.41      6.89 o 
  -3  -3  14       13.41       20.91      6.12 o 
  -2  -3  14       36.51       36.09      4.69 o 
  -1  -3  14       38.10       32.35      7.81 o 
   0  -3  14       30.24       25.13      7.90 o 
   1  -3  14       64.30       48.11      5.44 o 
   2  -3  14        7.13        6.33      7.97 o 
   3  -3  14       13.39       12.97      5.69 o 
   4  -3  14       51.11       60.94      5.98 o 
   5  -3  14       18.42       25.78      8.47 o 
   6  -3  14      223.69      213.44     11.84 o 
  -5  -2  14       72.24       81.44      9.04 o 
  -4  -2  14      112.44      105.15      5.57 o 
  -3  -2  14      181.58      213.22     16.72 o 
  -2  -2  14      109.99      135.85     13.87 o 
  -1  -2  14       53.22       66.14     11.93 o 
   0  -2  14      819.01      907.49      9.50 o 
   1  -2  14      108.29      110.29      7.96 o 
   2  -2  14      275.17      282.26      6.32 o 
   3  -2  14      630.04      518.15      7.38 o 
   4  -2  14      405.39      376.48      9.36 o 
   5  -2  14      158.22      150.41      6.63 o 
   6  -2  14      226.32      240.18     29.06 o 
   7  -2  14      101.75       92.71      8.94 o 
  -5  -1  14        7.64       12.46      8.98 o 
  -4  -1  14      120.74      109.67      8.67 o 
  -3  -1  14        2.06        7.24      5.83 o 
  -2  -1  14      408.11      453.76      9.22 o 
  -1  -1  14       98.86      107.91      5.07 o 
   0  -1  14        7.42       14.32      5.93 o 
   1  -1  14        1.56        7.56      7.80 o 
   2  -1  14       70.58       71.97      5.73 o 
   3  -1  14        6.14       14.39      5.47 o 
   4  -1  14       34.20       50.30      5.64 o 
   5  -1  14       44.17       50.72      4.67 o 
   6  -1  14       73.39       74.17      8.48 o 
   7  -1  14       59.91       63.55      5.25 o 
   8  -1  14       24.83       23.87      6.59 o 
  -4   0  14      453.98      463.29     35.49 o 
  -3   0  14      189.68      224.51      8.57 o 
  -2   0  14        9.96       15.94      7.62 o 
  -1   0  14      320.58      361.15      6.32 o 
   0   0  14      291.25      323.34      7.96 o 
   1   0  14       28.13       31.00      7.71 o 
   2   0  14      624.09      693.22      9.41 o 
   3   0  14       48.10       48.77      5.54 o 
   4   0  14      138.43      160.40      5.03 o 
   5   0  14      320.34      313.25     23.16 o 
   6   0  14      363.17      378.83     20.16 o 
   7   0  14       80.24       93.63     15.12 o 
   8   0  14      162.48      160.27      8.69 o 
  -4   1  14       49.40       52.55     21.08 o 
  -3   1  14      476.22      548.30     23.71 o 
  -2   1  14      423.14      448.14     16.22 o 
  -1   1  14       21.12       40.82     11.69 o 
   0   1  14     1021.76     1095.06     62.41 o 
   1   1  14      703.91      793.85      9.26 o 
   2   1  14      142.66      150.17     13.82 o 
   3   1  14      145.91      171.09      6.59 o 
   4   1  14      348.79      356.61      5.99 o 
   5   1  14       41.25       49.01      6.23 o 
   6   1  14      406.16      468.40     11.67 o 
   7   1  14      139.99      129.41      9.50 o 
   8   1  14       70.87       83.30      8.45 o 
  -4   2  14      107.25      100.32      6.30 o 
  -3   2  14       62.43       52.88      4.78 o 
  -2   2  14       52.22       55.90      5.68 o 
  -1   2  14      109.13      123.81     23.92 o 
   0   2  14       76.11       93.96      5.38 o 
   1   2  14       63.64       76.48      7.10 o 
   2   2  14        4.15        7.20     14.11 o 
   3   2  14       47.99       69.02      4.87 o 
   4   2  14      183.03      169.18      8.65 o 
   5   2  14       12.86       32.16      4.56 o 
   6   2  14       14.06       18.57      4.57 o 
   7   2  14       85.16       84.80      5.71 o 
   8   2  14       71.53       69.83      9.20 o 
   9   2  14       29.14        7.35      9.01 o 
  -3   3  14      147.43      127.62      4.55 o 
  -2   3  14      384.19      378.39     11.05 o 
  -1   3  14      606.86      561.33      4.97 o 
   0   3  14      757.54      705.59     21.64 o 
   1   3  14      492.07      433.84     16.34 o 
   2   3  14      650.40      595.69      9.13 o 
   3   3  14      697.91      620.27      7.06 o 
   4   3  14      516.84      524.84     17.56 o 
   5   3  14      526.30      561.46     20.38 o 
   6   3  14      238.74      254.48     12.96 o 
   7   3  14      154.03      168.79      7.62 o 
   8   3  14      425.16      452.02     28.10 o 
   9   3  14       71.95       77.69      7.71 o 
  -3   4  14        5.60       26.59      6.65 o 
  -2   4  14        6.92        0.08     15.63 o 
  -1   4  14        0.07        7.33      8.23 o 
   0   4  14        6.75       -3.83      7.70 o 
   1   4  14        5.75        1.24      5.39 o 
   2   4  14        5.10       -0.11      7.72 o 
   3   4  14        0.07       -7.90      7.90 o 
   4   4  14       19.18        3.28      8.00 o 
   5   4  14        6.81       -3.66      8.00 o 
   6   4  14       18.44       31.66      5.87 o 
   7   4  14        0.85       -4.72      4.72 o 
   8   4  14       95.14      104.94      6.31 o 
   9   4  14       12.36        5.19      5.88 o 
  -2   5  14      156.35      144.32      8.62 o 
  -1   5  14      353.91      328.56      8.69 o 
   0   5  14      613.14      547.29      9.18 o 
   1   5  14      376.13      346.42      8.24 o 
   2   5  14      534.55      578.77      6.98 o 
   3   5  14      754.99      769.37      9.25 o 
   4   5  14      430.09      467.31      9.02 o 
   5   5  14      270.90      333.80      8.85 o 
   6   5  14      297.45      290.95      6.68 o 
   7   5  14      412.40      510.03      9.77 o 
   8   5  14      168.92      171.72     11.57 o 
   9   5  14      213.95      203.59     27.75 o 
  -2   6  14       12.23       -8.59      8.59 o 
  -1   6  14       70.91       80.24      6.11 o 
   0   6  14      268.68      302.88      6.45 o 
   1   6  14       11.09       -0.24      7.78 o 
   2   6  14      186.99      193.46      6.03 o 
   3   6  14      141.59      129.78      8.21 o 
   4   6  14      260.70      307.89      8.57 o 
   5   6  14      122.29      137.72      8.52 o 
   6   6  14       17.52       20.73      6.04 o 
   7   6  14       14.96        2.30      8.61 o 
   8   6  14      266.56      286.85      9.79 o 
  -1   7  14       47.61       24.65      6.07 o 
   0   7  14       85.90       99.51      8.62 o 
   1   7  14      568.25      576.21      9.27 o 
   2   7  14      280.80      276.12      8.52 o 
   3   7  14       75.96       87.55      6.14 o 
   4   7  14      302.66      301.68      6.77 o 
   5   7  14      305.53      340.35      9.00 o 
   6   7  14       29.69       40.99      8.57 o 
   7   7  14       73.14      108.61      8.87 o 
   8   7  14      246.74      290.46      9.85 o 
   1   8  14      217.42      206.84      6.50 o 
   2   8  14      765.38      820.54     10.02 o 
   3   8  14       45.40       44.22      5.97 o 
   4   8  14      143.31      128.01      6.45 o 
   5   8  14      305.88      343.23      9.28 o 
   6   8  14      457.94      461.88      7.42 o 
   7   8  14       92.86      112.38      8.96 o 
   3   9  14        0.80        6.61      8.70 o 
   4   9  14       22.02        4.19      6.56 o 
   5   9  14      200.51      216.95      7.00 o 
   6   9  14       27.49       20.91      8.86 o 
  -2  -6  15        1.37       -6.15      6.15 o 
  -1  -6  15      178.75      109.82      6.87 o 
   0  -6  15        0.54       -1.58      8.47 o 
   1  -6  15        0.55       29.98      8.56 o 
   2  -6  15       95.59       74.77      9.16 o 
  -3  -5  15       94.53       79.50     22.14 o 
  -2  -5  15       30.71       18.51      5.14 o 
  -1  -5  15       61.10       44.47      6.24 o 
   0  -5  15      479.47      428.91      9.60 o 
   1  -5  15      118.76       96.31      8.81 o 
   2  -5  15      155.42      139.14      8.87 o 
   3  -5  15      210.33      147.48      9.34 o 
   4  -5  15        5.42       32.16      9.04 o 
  -3  -4  15       17.96       24.39      6.82 o 
  -2  -4  15       31.83       22.31      4.95 o 
  -1  -4  15       16.43       -8.30      8.30 o 
   0  -4  15        5.70       -5.82      5.82 o 
   1  -4  15        0.22       -2.76      5.42 o 
   2  -4  15        3.35       -8.19      8.19 o 
   3  -4  15        2.99        6.64      6.05 o 
   4  -4  15        2.17        5.44      6.12 o 
   5  -4  15       28.82       33.34      9.28 o 
  -4  -3  15      311.29      277.53     43.68 o 
  -3  -3  15       40.00       73.67     26.04 o 
  -2  -3  15       15.44       15.80      8.46 o 
  -1  -3  15       90.06      111.26     17.75 o 
   0  -3  15      234.76      249.01      8.62 o 
   1  -3  15       74.58       78.46      5.83 o 
   2  -3  15      400.55      335.96      8.95 o 
   3  -3  15      223.40      182.80      8.61 o 
   4  -3  15       97.06       84.32      8.67 o 
   5  -3  15      190.87      166.78      9.33 o 
   6  -3  15       45.70       70.51      9.16 o 
  -4  -2  15      136.10      121.71     26.42 o 
  -3  -2  15       73.03       66.85      5.47 o 
  -2  -2  15      109.52      118.74      5.34 o 
  -1  -2  15      144.72      153.29      6.58 o 
   0  -2  15       38.97       42.61      8.24 o 
   1  -2  15      286.36      323.40      8.87 o 
   2  -2  15        5.51        4.31      7.86 o 
   3  -2  15       85.56       94.85      8.13 o 
   4  -2  15       80.33       76.59      8.32 o 
   5  -2  15       24.12       19.56      8.40 o 
   6  -2  15       30.95       40.27      7.58 o 
   7  -2  15      394.17      397.01     35.19 o 
  -4  -1  15       70.72       70.28      9.01 o 
  -3  -1  15       15.13       11.39      6.13 o 
  -2  -1  15      279.65      329.47     22.32 o 
  -1  -1  15       78.89       81.62      6.74 o 
   0  -1  15       23.89       24.19      4.87 o 
   1  -1  15        7.40        2.95      7.95 o 
   2  -1  15      122.10      125.33      6.05 o 
   3  -1  15      134.14      152.13      8.47 o 
   4  -1  15      294.17      273.41      8.78 o 
   5  -1  15        3.86       -1.18      5.80 o 
   6  -1  15       69.95       67.24      5.34 o 
   7  -1  15       44.60       42.35      8.25 o 
  -4   0  15      101.28       90.26      5.35 o 
  -3   0  15      177.26      189.55      5.48 o 
  -2   0  15      378.75      410.73      7.04 o 
  -1   0  15      313.71      377.27      8.48 o 
   0   0  15      472.31      520.34      7.05 o 
   1   0  15      369.98      414.47     16.05 o 
   2   0  15      187.15      215.03      5.43 o 
   3   0  15      512.99      531.95     16.73 o 
   4   0  15      502.42      576.49     40.64 o 
   5   0  15       55.68       65.65      5.35 o 
   6   0  15      115.15      125.00     20.72 o 
   7   0  15      141.52      159.58     15.47 o 
   8   0  15      108.64      114.01     13.14 o 
  -3   1  15       12.19       20.61      6.50 o 
  -2   1  15       26.81       38.61      4.21 o 
  -1   1  15        0.29       -4.36     13.69 o 
   0   1  15       13.13       19.51     11.98 o 
   1   1  15       24.85       43.13      9.03 o 
   2   1  15        4.64       21.81     10.17 o 
   3   1  15        0.29        9.21      4.81 o 
   4   1  15        9.06       12.16      5.72 o 
   5   1  15       19.19       21.88      4.67 o 
   6   1  15       90.51      110.48      4.90 o 
   7   1  15       48.83       57.87      9.11 o 
   8   1  15        0.58        0.30      5.40 o 
  -3   2  15      276.23      303.52     18.51 o 
  -2   2  15      231.60      264.43      8.64 o 
  -1   2  15      430.74      473.19      7.74 o 
   0   2  15      555.84      593.30     11.95 o 
   1   2  15      338.20      369.36     22.01 o 
   2   2  15      542.38      556.10     19.78 o 
   3   2  15      666.79      684.77     36.69 o 
   4   2  15      479.27      526.08      5.68 o 
   5   2  15      238.73      247.46     17.72 o 
   6   2  15      553.26      614.00     38.80 o 
   7   2  15      107.75      109.65      5.09 o 
   8   2  15      305.48      310.46     27.20 o 
  -3   3  15        5.52       -0.32     20.87 o 
  -2   3  15       13.59       11.76      4.88 o 
  -1   3  15       43.40       47.83      5.73 o 
   0   3  15       12.86       16.31      4.48 o 
   1   3  15       41.26       62.21      5.21 o 
   2   3  15       97.75       97.08      8.00 o 
   3   3  15       44.20       55.77      9.53 o 
   4   3  15       22.00       23.63     17.79 o 
   5   3  15       19.72       23.60      5.86 o 
   6   3  15       63.94       67.47      6.82 o 
   7   3  15        0.56        5.16      7.05 o 
   8   3  15       36.18       44.36      5.39 o 
  -2   4  15      352.75      358.16     81.91 o 
  -1   4  15       74.93       80.68      5.93 o 
   0   4  15      513.30      442.94      8.84 o 
   1   4  15      469.03      342.14      6.53 o 
   2   4  15      414.95      389.33      8.76 o 
   3   4  15      123.08       98.45      5.69 o 
   4   4  15      192.85      208.39      8.61 o 
   5   4  15      487.37      518.70      9.47 o 
   6   4  15      509.54      534.39     41.47 o 
   7   4  15       25.47       30.73      4.85 o 
   8   4  15      214.87      209.51     14.75 o 
  -2   5  15       63.18       68.66     13.66 o 
  -1   5  15       26.24       -2.60      8.52 o 
   0   5  15      223.76      192.24      8.52 o 
   1   5  15      257.20      222.76      5.99 o 
   2   5  15      151.86      163.27      8.61 o 
   3   5  15      268.63      277.30      8.74 o 
   4   5  15      324.89      338.95      6.61 o 
   5   5  15       96.04      109.26      5.98 o 
   6   5  15       73.40       65.37      8.90 o 
   7   5  15      230.01      291.81      9.15 o 
   8   5  15       20.34       28.18      6.25 o 
  -1   6  15      281.86      241.69      9.13 o 
   0   6  15      156.98      161.17      8.49 o 
   1   6  15        2.66       -2.47      5.67 o 
   2   6  15      303.11      276.48      8.73 o 
   3   6  15      179.23      202.46      8.61 o 
   4   6  15      118.25      130.12      8.32 o 
   5   6  15       25.06       53.66      8.57 o 
   6   6  15       25.92       46.07      8.63 o 
   7   6  15       39.62       51.18      8.70 o 
   8   6  15      180.88      198.39      9.83 o 
   0   7  15      103.66      100.00      6.37 o 
   1   7  15      300.68      285.76      9.15 o 
   2   7  15      115.06      126.75      6.32 o 
   3   7  15      183.19      190.69      6.26 o 
   4   7  15      432.00      477.08      9.30 o 
   5   7  15      510.67      605.05      9.79 o 
   6   7  15      252.24      293.00      7.04 o 
   7   7  15       48.45       47.21      8.97 o 
   2   8  15        4.16       -8.77      8.77 o 
   3   8  15        0.03       11.86      6.10 o 
   4   8  15       22.42       40.24      8.66 o 
   5   8  15        2.05       -6.15      6.15 o 
   6   8  15        4.51        4.85      8.93 o 
   7   8  15        5.64       15.47      9.03 o 
  -1  -5  16      174.85      169.30      9.03 o 
   0  -5  16        1.72       14.94      8.72 o 
   1  -5  16       14.70       12.03      8.59 o 
   2  -5  16       46.15       49.56      6.35 o 
  -2  -4  16       16.43       30.14      6.34 o 
  -1  -4  16      327.07      339.09      9.39 o 
   0  -4  16        2.50       43.60      8.36 o 
   1  -4  16       27.87       20.93      5.81 o 
   2  -4  16      122.50      129.37      8.85 o 
   3  -4  16      136.83      109.74      9.40 o 
   4  -4  16       66.05       57.00      8.76 o 
  -3  -3  16      236.69      189.37     13.55 o 
  -2  -3  16      184.46      144.01      9.75 o 
  -1  -3  16       91.30      100.76     16.25 o 
   0  -3  16       47.60       69.79      8.41 o 
   1  -3  16      169.14      180.76      8.82 o 
   2  -3  16       46.89       33.86      8.44 o 
   3  -3  16      153.00      166.82      8.71 o 
   4  -3  16       58.54       32.04      6.54 o 
   5  -3  16      174.48      132.67      9.59 o 
  -3  -2  16       26.45       28.14     12.52 o 
  -2  -2  16       61.52       58.80      8.28 o 
  -1  -2  16        1.93        9.45     11.14 o 
   0  -2  16        3.28       -8.02      8.02 o 
   1  -2  16      311.25      311.79      6.90 o 
   2  -2  16        7.71       12.38      5.82 o 
   3  -2  16      104.93      109.30      8.45 o 
   4  -2  16      112.02       86.05      8.63 o 
   5  -2  16       98.44       98.12     14.54 o 
   6  -2  16        0.70       12.93     10.16 o 
  -3  -1  16      117.18      163.34      9.14 o 
  -2  -1  16      153.08      215.71      8.69 o 
  -1  -1  16      481.43      603.96     78.18 o 
   0  -1  16      234.82      267.17     34.93 o 
   1  -1  16      169.06      176.68      6.10 o 
   2  -1  16      613.70      661.89      7.88 o 
   3  -1  16      202.61      237.81      8.55 o 
   4  -1  16       55.67       58.83     12.26 o 
   5  -1  16      595.25      712.68    102.64 o 
   6  -1  16      154.56      157.04     12.52 o 
  -3   0  16        2.25       30.98      4.91 o 
  -2   0  16        9.03       28.29      8.26 o 
  -1   0  16        2.10       -4.25      7.82 o 
   0   0  16       10.28       27.63      7.95 o 
   1   0  16        0.58        1.56      7.88 o 
   2   0  16        0.07        5.47      6.77 o 
   3   0  16       11.65       22.21      5.76 o 
   4   0  16        5.64       15.47      4.13 o 
   5   0  16       57.95       80.22      5.54 o 
   6   0  16        0.04        9.58      9.71 o 
   7   0  16       34.28       44.51      5.05 o 
  -3   1  16      216.90      235.52     12.03 o 
  -2   1  16      145.93      171.81     11.25 o 
  -1   1  16      307.77      394.80      6.37 o 
   0   1  16      401.02      456.12      5.59 o 
   1   1  16      299.66      333.37     12.06 o 
   2   1  16      261.06      274.05     30.38 o 
   3   1  16      252.95      284.71      6.47 o 
   4   1  16      382.34      430.59     18.56 o 
   5   1  16      250.58      270.40      5.25 o 
   6   1  16      404.16      469.80     25.24 o 
   7   1  16      244.82      256.07     26.38 o 
  -2   2  16        3.46        4.30      4.89 o 
  -1   2  16       96.43       91.24      5.12 o 
   0   2  16      113.43      132.40      4.15 o 
   1   2  16      170.87      200.08     11.55 o 
   2   2  16       65.50       60.51      4.14 o 
   3   2  16       25.92       32.54      7.19 o 
   4   2  16       54.56       66.68      8.46 o 
   5   2  16      186.96      209.45     16.83 o 
   6   2  16        2.13        7.73      8.62 o 
   7   2  16      106.00      115.55      6.94 o 
   8   2  16       44.08       50.18      6.54 o 
  -2   3  16      253.86      299.55     30.50 o 
  -1   3  16      199.47      200.97     15.44 o 
   0   3  16      104.37      118.99      9.67 o 
   1   3  16      211.13      239.59     10.33 o 
   2   3  16      253.78      240.74      6.97 o 
   3   3  16      125.13      108.95     10.85 o 
   4   3  16      119.58      147.06      5.90 o 
   5   3  16      126.59      129.75      5.23 o 
   6   3  16       52.04       61.45     10.37 o 
   7   3  16      237.69      295.66     13.44 o 
   8   3  16      243.79      269.38     24.48 o 
  -1   4  16      303.78      315.75     18.71 o 
   0   4  16       47.01       29.16      7.81 o 
   1   4  16      352.77      327.42      5.25 o 
   2   4  16      263.98      252.90     17.59 o 
   3   4  16      247.09      201.85      6.35 o 
   4   4  16      345.93      322.18      6.84 o 
   5   4  16      261.44      290.14     10.61 o 
   6   4  16       11.39       28.96     17.86 o 
   7   4  16      200.44      192.22     12.84 o 
   8   4  16       42.45       41.08      7.21 o 
  -1   5  16       16.71        2.80     10.64 o 
   0   5  16        7.76       -8.61      8.61 o 
   1   5  16       77.50       96.99      6.09 o 
   2   5  16       74.01       89.33      8.13 o 
   3   5  16       55.13       55.90      8.31 o 
   4   5  16       13.87       23.82      8.21 o 
   5   5  16        4.19        9.72      8.34 o 
   6   5  16        6.51       -8.64      8.64 o 
   7   5  16       90.93       81.90      6.64 o 
   8   5  16       20.16       25.61      6.29 o 
   0   6  16       77.97       80.90      6.30 o 
   1   6  16      326.04      268.42      9.11 o 
   2   6  16      249.67      209.99      6.48 o 
   3   6  16      358.82      355.95      6.75 o 
   4   6  16      194.66      168.94      9.20 o 
   5   6  16      148.91      135.25      9.02 o 
   6   6  16      469.68      492.63      7.55 o 
   7   6  16      292.77      338.62      7.34 o 
   2   7  16      169.35      192.49      9.03 o 
   3   7  16       10.05       -8.70      8.70 o 
   4   7  16        0.58       21.35      6.19 o 
   5   7  16        1.36        3.30      8.44 o 
   6   7  16       35.53       52.20      8.73 o 
   7   7  16        4.69       16.37      6.29 o 
   4   8  16       75.28       70.30      8.85 o 
   5   8  16      148.88      139.58      6.70 o 
   0  -4  17      136.24      115.93      6.66 o 
   1  -4  17      236.61      209.80      9.44 o 
   2  -4  17       28.74       32.51      8.75 o 
   3  -4  17       69.46       61.68      9.01 o 
  -1  -3  17        4.62        7.52      6.26 o 
   0  -3  17       10.31       19.01      6.04 o 
   1  -3  17       21.56       31.98      6.09 o 
   2  -3  17        5.91       18.30      5.98 o 
   3  -3  17      135.86       97.99      6.84 o 
   4  -3  17       49.03       44.24      6.59 o 
  -2  -2  17       83.59       56.62     11.45 o 
  -1  -2  17       56.82       56.67      7.65 o 
   0  -2  17      358.32      389.01     63.97 o 
   1  -2  17      285.73      288.85      7.00 o 
   2  -2  17       52.34       21.27      8.46 o 
   3  -2  17      378.51      357.46      7.40 o 
   4  -2  17      213.89      197.46      9.36 o 
   5  -2  17      154.22      146.01     17.76 o 
  -2  -1  17       62.92       74.49      6.47 o 
  -1  -1  17       37.95       27.27      6.26 o 
   0  -1  17        1.71       10.80      7.39 o 
   1  -1  17       21.95       34.96      7.00 o 
   2  -1  17       19.91       18.01      8.32 o 
   3  -1  17        3.97        3.77      6.39 o 
   4  -1  17        1.19        1.36      9.06 o 
   5  -1  17       34.50       40.19     11.67 o 
   6  -1  17       59.03       70.79      5.27 o 
  -2   0  17      253.82      284.05     31.54 o 
  -1   0  17      112.78      140.11      6.33 o 
   0   0  17       58.63       58.49      8.29 o 
   1   0  17      154.69      211.78      8.87 o 
   2   0  17      206.65      207.59      6.18 o 
   3   0  17      304.13      368.11     10.09 o 
   4   0  17       81.20       94.85      5.76 o 
   5   0  17      213.59      213.78     15.69 o 
   6   0  17      128.87      139.19      8.33 o 
  -2   1  17       96.57      104.11      5.44 o 
  -1   1  17       58.57       70.88     21.32 o 
   0   1  17      102.45      130.60      7.53 o 
   1   1  17      273.94      363.99      6.34 o 
   2   1  17      122.37      146.17     11.70 o 
   3   1  17       28.34       35.23      6.46 o 
   4   1  17      119.09      125.37      4.49 o 
   5   1  17       57.89       75.12      5.89 o 
   6   1  17       21.69       34.35      7.55 o 
   7   1  17       43.93       70.06      5.31 o 
  -1   2  17      116.64      140.99      9.96 o 
   0   2  17       72.63       79.30     16.21 o 
   1   2  17      128.08      150.91      6.03 o 
   2   2  17       77.76      108.54      4.94 o 
   3   2  17        2.31       18.17      6.24 o 
   4   2  17        4.70        2.44      5.20 o 
   5   2  17      375.57      445.75     11.22 o 
   6   2  17        1.92       -1.78      4.93 o 
   7   2  17       14.70       17.50      6.50 o 
  -1   3  17      111.49      136.26     37.69 o 
   0   3  17      126.80      146.51      5.76 o 
   1   3  17      142.11      144.05      4.41 o 
   2   3  17      502.26      600.19      9.21 o 
   3   3  17      665.40      805.07     16.18 o 
   4   3  17       36.05       38.07      5.81 o 
   5   3  17       12.58       20.55      8.27 o 
   6   3  17      673.81      728.61     22.40 o 
   7   3  17       55.26       76.73     10.00 o 
   0   4  17       12.57       23.36      4.30 o 
   1   4  17        8.01       -5.11      6.21 o 
   2   4  17       15.17       16.91      4.78 o 
   3   4  17       21.74       21.60     11.41 o 
   4   4  17        0.56       11.90     11.16 o 
   5   4  17       32.53       40.96     12.43 o 
   6   4  17        8.92       20.00      5.94 o 
   7   4  17       12.46       15.85      5.05 o 
   0   5  17      569.49      535.38     35.74 o 
   1   5  17       24.64       12.21     10.95 o 
   2   5  17       86.51      103.44      8.81 o 
   3   5  17      225.51      228.52      8.81 o 
   4   5  17      644.80      644.11      7.75 o 
   5   5  17      238.59      232.67      9.32 o 
   6   5  17      101.07       99.90      6.14 o 
   7   5  17        9.05        8.15     14.72 o 
   2   6  17      278.30      230.12      8.99 o 
   3   6  17       75.02       82.18      8.74 o 
   4   6  17        1.88       17.32      5.87 o 
   5   6  17        3.12       -5.82      8.70 o 
   6   6  17       84.38       74.25      6.68 o 
   4   7  17       72.01       99.98      8.73 o 
   5   7  17       30.40       36.14      8.96 o 
   1  -3  18      116.25      105.61      6.66 o 
   2  -3  18      132.31      151.12      9.02 o 
   0  -2  18       32.06       41.40      7.86 o 
   1  -2  18        3.24       16.00      6.15 o 
   2  -2  18       51.72       73.12      8.90 o 
   3  -2  18        8.56        9.87      8.78 o 
   4  -2  18       15.14        6.47      9.87 o 
  -1  -1  18      186.97      233.67      9.46 o 
   0  -1  18       19.57       23.31      6.20 o 
   1  -1  18       10.92        8.31      6.62 o 
   2  -1  18      159.32      184.09      8.09 o 
   3  -1  18       35.36       34.95      6.16 o 
   4  -1  18       37.48       49.94      9.23 o 
   5  -1  18      218.31      199.88     11.04 o 
  -1   0  18       71.98       72.20      6.39 o 
   0   0  18      190.43      202.14     19.82 o 
   1   0  18      173.95      187.78     15.89 o 
   2   0  18       95.25      121.12      5.13 o 
   3   0  18       27.05       22.34      4.48 o 
   4   0  18      231.67      262.13     15.93 o 
   5   0  18        6.36       14.67      4.35 o 
  -1   1  18       52.42       59.56      6.39 o 
   0   1  18       90.88       78.51     11.69 o 
   1   1  18        1.79       15.71      5.95 o 
   2   1  18       32.92       54.32      4.29 o 
   3   1  18       31.63       29.26      4.27 o 
   4   1  18      120.96      117.05      4.38 o 
   5   1  18       89.00       92.52      7.70 o 
   6   1  18        6.17        2.64      6.21 o 
   0   2  18      129.19      125.05      6.50 o 
   1   2  18      255.28      236.31     19.93 o 
   2   2  18      129.84      152.64      5.47 o 
   3   2  18      248.70      286.69     18.22 o 
   4   2  18      360.02      400.90      8.72 o 
   5   2  18       95.07       96.50      5.47 o 
   6   2  18       58.50       47.56      4.08 o 
   0   3  18       13.47        5.37      6.18 o 
   1   3  18       24.08       30.55      4.94 o 
   2   3  18       13.03       21.67      9.62 o 
   3   3  18      101.61      128.92      7.38 o 
   4   3  18        0.31       -4.23      4.23 o 
   5   3  18       60.49       76.62      5.12 o 
   6   3  18        6.75        5.56      5.02 o 
   1   4  18       58.98       49.86      5.10 o 
   2   4  18      199.99      206.94     12.92 o 
   3   4  18      120.35      111.36      6.18 o 
   4   4  18       88.63       83.36      4.35 o 
   5   4  18      431.03      488.44     32.54 o 
   6   4  18       37.51       48.23     15.10 o 
   2   5  18        3.04       17.95      6.00 o 
   3   5  18      178.93      186.30     16.33 o 
   4   5  18       44.14       49.62      4.98 o 
   5   5  18      305.90      314.31     18.48 o 
   1   0  19       34.22       30.56      6.43 o 
   2   0  19       10.88       20.32      6.82 o 
   3   0  19       58.58       63.22      7.62 o 
   1   1  19      217.81      258.07      7.00 o 
   2   1  19      185.60      208.98      5.43 o 
   3   1  19      187.74      188.67     14.15 o 
   4   1  19       15.94       15.01      4.84 o 
   2   2  19        1.18        0.48      7.87 o 
   3   2  19        3.29       21.04      6.15 o 
   4   2  19      308.94      359.96     20.12 o 
   2   3  19        3.12       -0.96     10.61 o 
   3   3  19      335.65      360.97     37.50 o 
   4   3  19       36.65       26.69      6.17 o 
                                                 
